# Supplementary material for: Zwitterionic 6-methyl-2-oxo-3-[1-(ureido­iminio)eth­yl]-2H-pyran-4-olate monohydrate
Source: Acta Crystallogr Sect E Struct Rep Online. 2008 Aug 20;64(Pt 9):o1785. doi: 10.1107/S1600536808026032 (PMC2960563; doi:10.1107/S1600536808026032)
Supplement: Supplementary file 1 [file e-64-o1785-sup1.cif]

##############################################################################
###                                                                        ###
###        Electronic paper (Acta Crystallographica Section E)             ###
###                                                                        ###
##############################################################################
#                                                                            #
# This CIF contains the data in a paper accepted for publication in Acta     #
# Crystallographica Section E. It conforms to the requirements of Notes      #
# for Authors for Section E, and has been peer reviewed under the auspices   #
# of the IUCr Commission on Journals.                                        #
#                                                                            #
# Full details of the Crystallographic Information File format               #
# are given in the paper "The Crystallographic Information File (CIF):       #
# a New Standard Archive File for Crystallography" by S. R. Hall, F. H.      #
# Allen and I. D. Brown [Acta Cryst. (1991), A47, 655-685].                  #
#                                                                            #
# The current version of the core CIF dictionary is obtainable from          #
# ftp://ftp.iucr.org/pub/cif_core.dic. The current version number is 2.4.    #
#                                                                            #
# Software is freely available for graphical display of the structure(s) in  #
# this CIF.  For information consult the CIF home page http://www.iucr.org/  #
# cif/home.html                                                              #
#                                                                            #
# This file may be used for bona fide research purposes within the           #
# scientific community so long as proper attribution is given to the journal # 
# article from which it was obtained.                                        #
#                                                                            #
##############################################################################
                                             
data_global
_audit_creation_method     'WinGX routine-INITIALISE'
_journal_date_recd_electronic     2008-08-05
_journal_date_accepted     2008-08-12
_journal_name_full     'Acta Crystallographica, Section E'
_journal_year     2008
_journal_volume     64
_journal_issue      9
_journal_page_first     o1785
_journal_page_last     o1785
_journal_paper_category     QO
_journal_coeditor_code     WK2091
_publ_contact_author_name     'Sihem, Boufas'
_publ_contact_author_address
;
Universit\'e 20 Aout 1955
Skikda
Alg\'erie.
;
_publ_contact_author_email     ' boufas_sihem@yahoo.fr '
_publ_contact_author_fax     '00 (213) 31 61 46 44'
_publ_contact_author_phone     '00 (213) 31 61 46 44'
_publ_section_title
;
Zwitterionic 6-methyl-2-oxo-3-[1-(ureidoiminio)ethyl]-2<i>H</i>-pyran-4-olate
monohydrate
;
loop_
    _publ_author_name
    _publ_author_address
    'Djedouani, Amel'
;
Laboratoire d'Electrochimie des Mat\'eriaux Mol\'eculaires et Complexes
D\'epartement de G\'enie des Proc\'ed\'es
Facult\'e des Science de l'Ing\'enieur
Universit\'e Farhet Abbes de Setif
DZ-19000 S\'etif
Algeria
;
    'Boufas, Sihem'
;
Universit\'e 20 Aout 1955
Skikda
Algeria
;
    'Allain, Magali'
;
CIMM
CNRS UMR 6200
Facult\'e des Science
Angers Cedex
France
;
    'Bouet, Gilles'
;
SONAS, EA 921
Universit\'e D'Angers
Facult\'e de pharmacie
Angers Cedex
France
;
    'Khan, Mustayeen'
;
SONAS, EA 921
Universit\'e D'Angers
Facult\'e de pharmacie
Angers Cedex
France
;
data_I
_chemical_name_systematic
;
6-methyl-2-oxo-3-[1-(ureidoiminio)ethyl]-2H-pyran-4-olate monohydrate
;
_chemical_name_common     ?
_chemical_formula_moiety     'C9 H11 N3 O4, H2 O'
_chemical_formula_sum     'C9 H13 N3 O5'
_chemical_formula_structural     'C9 H13 N3 O5'
_chemical_formula_iupac     'C9 H11 N3 O4, H2 O'
_chemical_formula_weight     243.22
_symmetry_cell_setting     'monoclinic'
_symmetry_space_group_name_H-M     'P 21/c'
_symmetry_space_group_name_Hall     '-P 2ybc'
loop_
    _symmetry_equiv_pos_as_xyz
    'x, y, z'
    '-x, y+1/2, -z+1/2'
    '-x, -y, -z'
    'x, -y-1/2, z-1/2'
_cell_length_a     7.1731(4)
_cell_length_b     12.6590(10)
_cell_length_c     12.3698(3)
_cell_angle_alpha     90
_cell_angle_beta     104.603(6)
_cell_angle_gamma     90
_cell_volume     1086.95(11)
_cell_formula_units_Z     4
_cell_measurement_reflns_used     2841
_cell_measurement_theta_min     3.05
_cell_measurement_theta_max     25.8
_cell_measurement_temperature     173(2)
_exptl_crystal_description     prism
_exptl_crystal_colour     yellow
_exptl_crystal_size_max     0.35
_exptl_crystal_size_mid     0.05
_exptl_crystal_size_min     0.02
_exptl_crystal_density_diffrn     1.486
_exptl_crystal_density_meas     ?
_exptl_crystal_density_method     'not measured'
_exptl_crystal_F_000     512
_exptl_absorpt_coefficient_mu     0.123
_exptl_absorpt_correction_type     none
_exptl_absorpt_process_details     ?
_exptl_absorpt_correction_T_min     ?
_exptl_absorpt_correction_T_max     ?
_exptl_special_details
;
;
_diffrn_ambient_temperature     173(2)
_diffrn_radiation_type     MoK\a
_diffrn_radiation_wavelength     0.71073
_diffrn_radiation_source     'fine-focus sealed tube'
_diffrn_measurement_device     'Nonius KappaCCD'
_diffrn_measurement_method     'CCD'
_diffrn_detector_area_resol_mean     9
_diffrn_reflns_number     11787
_diffrn_reflns_av_R_equivalents     0.0552
_diffrn_reflns_av_sigmaI/netI     0.07
_diffrn_reflns_theta_min     2.93
_diffrn_reflns_theta_max     27.5
_diffrn_reflns_theta_full     27.5
_diffrn_measured_fraction_theta_max     0.996
_diffrn_measured_fraction_theta_full     0.996
_diffrn_reflns_limit_h_min     -9
_diffrn_reflns_limit_h_max     9
_diffrn_reflns_limit_k_min     -16
_diffrn_reflns_limit_k_max     15
_diffrn_reflns_limit_l_min     -15
_diffrn_reflns_limit_l_max     16
_diffrn_standards_number     0
_diffrn_standards_interval_count     ?
_diffrn_standards_interval_time     ?
_diffrn_standards_decay_%     ?
_reflns_number_total     2485
_reflns_number_gt     1699
_reflns_threshold_expression     I>2\s(I)
_refine_ls_structure_factor_coef     Fsqd
_refine_ls_matrix_type     full
_refine_ls_R_factor_gt     0.0479
_refine_ls_wR_factor_ref     0.1206
_refine_ls_goodness_of_fit_ref     1.031
_refine_ls_restrained_S_all     1.03
_refine_ls_number_reflns     2485
_refine_ls_number_parameters     178
_refine_ls_number_restraints     0
_refine_ls_hydrogen_treatment     mixed
_refine_ls_weighting_scheme     calc
_refine_ls_weighting_details
          'calc w=1/[\s^2^(Fo^2^)+(0.0289P)^2^+0.445P] where P=(Fo^2^+2Fc^2^)/3'
_atom_sites_solution_hydrogens     geom
_atom_sites_solution_primary     direct
_atom_sites_solution_secondary     difmap
_refine_ls_shift/su_max     0
_refine_diff_density_max     0.327
_refine_diff_density_min     -0.264
_refine_ls_extinction_method     none
loop_
    _atom_type_symbol
    _atom_type_description
    _atom_type_scat_dispersion_real
    _atom_type_scat_dispersion_imag
    _atom_type_scat_source
    C C 0.0033 0.0016 'International Tables Vol C Tables 4.2.6.8 and 6.1.1.4'
    H H 0 0 'International Tables Vol C Tables 4.2.6.8 and 6.1.1.4'
    N N 0.0061 0.0033 'International Tables Vol C Tables 4.2.6.8 and 6.1.1.4'
    O O 0.0106 0.006 'International Tables Vol C Tables 4.2.6.8 and 6.1.1.4'
_computing_data_collection     'COLLECT (Nonius, 1997)'
_computing_cell_refinement     'SCALEPACK (Otwinowski & Minor, 1997)'
_computing_data_reduction     'DENZO and SCALEPACK (Otwinowski & Minor, 1997)'
_computing_structure_solution     'SHELXS97 (Sheldrick, 2008)'
_computing_structure_refinement     'SHELXL97 (Sheldrick, 2008)'
_computing_molecular_graphics
'ORTEP-3 for Windows (Farrugia, 1997) and Mercury (Macrae <i>et al.</i>,  2006)'
_computing_publication_material
                             'WinGX (Farrugia, 1999) and PARST (Nardelli, 1995)'
loop_
    _atom_site_type_symbol
    _atom_site_label
    _atom_site_fract_x
    _atom_site_fract_y
    _atom_site_fract_z
    _atom_site_U_iso_or_equiv
    _atom_site_adp_type
    _atom_site_calc_flag
    _atom_site_refinement_flags
    _atom_site_occupancy
    _atom_site_disorder_assembly
    _atom_site_disorder_group
    C C1 0.5343(3) -0.25527(15) 0.37044(14) 0.0287(4) Uani d . 1 . .
    C C2 0.7633(2) -0.06094(14) 0.56842(14) 0.0253(4) Uani d . 1 . .
    C C3 0.8032(4) -0.11552(17) 0.67854(16) 0.0476(6) Uani d . 1 . .
    H H3A 0.7151 -0.1734 0.6744 0.057 Uiso calc R 1 . .
    H H3B 0.7871 -0.0666 0.7348 0.057 Uiso calc R 1 . .
    H H3C 0.9329 -0.1418 0.6974 0.057 Uiso calc R 1 . .
    C C4 0.8087(2) 0.04894(13) 0.55327(13) 0.0240(4) Uani d . 1 . .
    C C5 0.9088(3) 0.11044(14) 0.64744(15) 0.0292(4) Uani d . 1 . .
    C C6 0.8929(3) 0.26084(15) 0.52451(15) 0.0305(4) Uani d . 1 . .
    C C7 0.8054(3) 0.20520(15) 0.43545(15) 0.0316(4) Uani d . 1 . .
    H H7 0.7733 0.2375 0.3657 0.038 Uiso calc R 1 . .
    C C8 0.7593(2) 0.09564(14) 0.44518(14) 0.0269(4) Uani d . 1 . .
    C C9 0.9441(3) 0.37503(16) 0.52619(18) 0.0422(5) Uani d . 1 . .
    H H9A 0.9024 0.4034 0.452 0.051 Uiso calc R 1 . .
    H H9B 1.0812 0.3829 0.5527 0.051 Uiso calc R 1 . .
    H H9C 0.8817 0.4123 0.5749 0.051 Uiso calc R 1 . .
    N N1 0.4877(3) -0.35801(14) 0.36960(16) 0.0397(4) Uani d . 1 . .
    N N2 0.6282(2) -0.21693(12) 0.47382(13) 0.0336(4) Uani d . 1 . .
    N N3 0.6811(2) -0.11234(12) 0.47752(12) 0.0272(3) Uani d . 1 . .
    O O1 0.9689(2) 0.08309(11) 0.74427(10) 0.0424(4) Uani d . 1 . .
    O O3 0.6744(2) 0.04451(10) 0.35702(10) 0.0369(4) Uani d . 1 . .
    O O2 0.9464(2) 0.21590(10) 0.62831(10) 0.0355(3) Uani d . 1 . .
    O O4 0.4983(2) -0.19779(11) 0.28793(11) 0.0414(4) Uani d . 1 . .
    O O1W 0.6521(3) -0.10956(13) 0.12207(12) 0.0470(4) Uani d D 1 . .
    H H11W 0.597(4) -0.131(2) 0.168(2) 0.071 Uiso d D 1 . .
    H H21W 0.763(4) -0.103(2) 0.160(2) 0.071 Uiso d D 1 . .
    H H1A 0.440(3) -0.3872(19) 0.308(2) 0.048(7) Uiso d . 1 . .
    H H1B 0.514(3) -0.3924(17) 0.4326(19) 0.037(6) Uiso d . 1 . .
    H H2 0.650(3) -0.2591(18) 0.5351(19) 0.042(6) Uiso d . 1 . .
    H H3 0.656(4) -0.069(2) 0.410(2) 0.075(8) Uiso d . 1 . .
loop_
    _atom_site_aniso_label
    _atom_site_aniso_U_11
    _atom_site_aniso_U_22
    _atom_site_aniso_U_33
    _atom_site_aniso_U_12
    _atom_site_aniso_U_13
    _atom_site_aniso_U_23
    C1 0.0301(9) 0.0304(10) 0.0238(8) -0.0033(7) 0.0036(7) -0.0023(7)
    C2 0.0258(9) 0.0274(9) 0.0222(8) 0.0011(7) 0.0049(7) 0.0004(7)
    C3 0.0780(16) 0.0371(12) 0.0232(10) -0.0137(11) 0.0043(10) 0.0025(8)
    C4 0.0260(9) 0.0241(9) 0.0203(8) 0.0006(7) 0.0028(7) -0.0015(6)
    C5 0.0318(10) 0.0288(10) 0.0254(9) -0.0014(8) 0.0042(7) -0.0023(7)
    C6 0.0341(10) 0.0264(9) 0.0306(9) -0.0012(7) 0.0073(8) 0.0002(7)
    C7 0.0379(11) 0.0283(10) 0.0256(9) 0.0005(8) 0.0023(8) 0.0046(7)
    C8 0.0283(9) 0.0260(9) 0.0237(9) 0.0027(7) 0.0016(7) -0.0001(7)
    C9 0.0557(13) 0.0270(10) 0.0417(12) -0.0078(9) 0.0082(10) -0.0023(8)
    N1 0.0568(12) 0.0304(9) 0.0295(9) -0.0110(8) 0.0063(8) -0.0035(8)
    N2 0.0488(10) 0.0240(8) 0.0243(8) -0.0078(7) 0.0023(7) 0.0014(6)
    N3 0.0330(8) 0.0230(8) 0.0225(7) -0.0021(6) 0.0016(6) 0.0002(6)
    O1 0.0586(9) 0.0412(8) 0.0201(6) -0.0112(7) -0.0036(6) 0.0005(6)
    O3 0.0539(9) 0.0288(7) 0.0204(6) -0.0043(6) -0.0046(6) 0.0014(5)
    O2 0.0480(8) 0.0284(7) 0.0264(7) -0.0085(6) 0.0024(6) -0.0033(5)
    O4 0.0562(9) 0.0366(8) 0.0248(7) -0.0108(7) -0.0018(6) 0.0027(6)
    O1W 0.0593(10) 0.0501(10) 0.0294(8) -0.0083(8) 0.0068(7) -0.0032(7)
_geom_special_details
;
All e.s.d.'s (except the e.s.d. in the dihedral angle between two l.s. planes)
are estimated using the full covariance matrix. The cell e.s.d.'s are taken
into account individually in the estimation of e.s.d.'s in distances, angles
and torsion angles; correlations between e.s.d.'s in cell parameters are only
used when they are defined by crystal symmetry. An approximate (isotropic)
treatment of cell e.s.d.'s is used for estimating e.s.d.'s involving l.s.
planes.
;
loop_
    _geom_bond_atom_site_label_1
    _geom_bond_atom_site_label_2
    _geom_bond_site_symmetry_2
    _geom_bond_distance
    _geom_bond_publ_flag
    C1 O4 . 1.227(2) ?
    C1 N1 . 1.342(2) ?
    C1 N2 . 1.375(2) ?
    C2 N3 . 1.304(2) y
    C2 C4 . 1.452(2) y
    C2 C3 . 1.489(2) ?
    C3 H3A . 0.96 ?
    C3 H3B . 0.96 ?
    C3 H3C . 0.96 ?
    C4 C8 . 1.423(2) y
    C4 C5 . 1.434(2) ?
    C5 O1 . 1.217(2) ?
    C5 O2 . 1.394(2) ?
    C6 C7 . 1.325(3) ?
    C6 O2 . 1.368(2) ?
    C6 C9 . 1.490(3) ?
    C7 C8 . 1.438(3) ?
    C7 H7 . 0.93 ?
    C8 O3 . 1.282(2) y
    C9 H9A . 0.96 ?
    C9 H9B . 0.96 ?
    C9 H9C . 0.96 ?
    N1 H1A . 0.84(3) ?
    N1 H1B . 0.87(2) ?
    N2 N3 . 1.375(2) ?
    N2 H2 . 0.91(2) ?
    N3 H3 . 0.98(3) ?
    O1W H11W . 0.82(3) ?
    O1W H21W . 0.82(3) ?
loop_
    _geom_angle_atom_site_label_1
    _geom_angle_atom_site_label_2
    _geom_angle_atom_site_label_3
    _geom_angle_site_symmetry_1
    _geom_angle_site_symmetry_3
    _geom_angle
    _geom_angle_publ_flag
    O4 C1 N1 . . 124.65(17) ?
    O4 C1 N2 . . 121.02(17) ?
    N1 C1 N2 . . 114.33(16) ?
    N3 C2 C4 . . 115.73(15) ?
    N3 C2 C3 . . 119.87(17) ?
    C4 C2 C3 . . 124.41(16) ?
    C2 C3 H3A . . 109.5 ?
    C2 C3 H3B . . 109.5 ?
    H3A C3 H3B . . 109.5 ?
    C2 C3 H3C . . 109.5 ?
    H3A C3 H3C . . 109.5 ?
    H3B C3 H3C . . 109.5 ?
    C8 C4 C5 . . 119.53(16) ?
    C8 C4 C2 . . 120.58(15) ?
    C5 C4 C2 . . 119.87(15) ?
    O1 C5 O2 . . 113.83(16) ?
    O1 C5 C4 . . 128.74(18) ?
    O2 C5 C4 . . 117.43(15) ?
    C7 C6 O2 . . 121.43(17) ?
    C7 C6 C9 . . 126.21(18) ?
    O2 C6 C9 . . 112.36(16) ?
    C6 C7 C8 . . 120.93(17) ?
    C6 C7 H7 . . 119.5 ?
    C8 C7 H7 . . 119.5 ?
    O3 C8 C4 . . 122.81(16) ?
    O3 C8 C7 . . 119.05(15) ?
    C4 C8 C7 . . 118.13(15) ?
    C6 C9 H9A . . 109.5 ?
    C6 C9 H9B . . 109.5 ?
    H9A C9 H9B . . 109.5 ?
    C6 C9 H9C . . 109.5 ?
    H9A C9 H9C . . 109.5 ?
    H9B C9 H9C . . 109.5 ?
    C1 N1 H1A . . 118.7(16) ?
    C1 N1 H1B . . 118.7(14) ?
    H1A N1 H1B . . 122(2) ?
    N3 N2 C1 . . 115.93(15) ?
    N3 N2 H2 . . 123.4(14) ?
    C1 N2 H2 . . 120.7(14) ?
    C2 N3 N2 . . 124.75(15) ?
    C2 N3 H3 . . 113.8(17) ?
    N2 N3 H3 . . 121.4(17) ?
    C6 O2 C5 . . 122.49(14) ?
    H11W O1W H21W . . 102(3) ?
loop_
    _geom_hbond_atom_site_label_D
    _geom_hbond_atom_site_label_H
    _geom_hbond_atom_site_label_A
    _geom_hbond_site_symmetry_A
    _geom_hbond_distance_DH
    _geom_hbond_distance_HA
    _geom_hbond_distance_DA
    _geom_hbond_angle_DHA
    N1 H1A O3 2_645 0.84(2) 2.18(2) 3.015(2) 176.3(17)
    N1 H1B O1W 4_556 0.87(2) 2.30(2) 3.075(2) 147.9(19)
    N2 H2 O1W 4_556 0.91(2) 1.98(2) 2.839(2) 158(2)
    N3 H3 O3 1_555 0.98(2) 1.60(3) 2.476(2) 147(2)
    O1W H11W O4 1_555 0.82(3) 1.99(3) 2.796(2) 171(3)
    O1W H21W O1 3_756 0.82(3) 2.00(3) 2.823(2) 178.0(18)
    C3 H3B O1 1_555 0.9600 2.2900 2.812(3) 114.00
    C7 H7 O4 2_655 0.9300 2.4900 3.294(2) 145.00
