# Supplementary material for: Zwitterionic 6-methyl-2-oxo-3-[1-(ureido­iminio)eth­yl]-2H-pyran-4-olate monohydrate
Source: Acta Crystallogr Sect E Struct Rep Online. 2008 Aug 20;64(Pt 9):o1785. doi: 10.1107/S1600536808026032 (PMC2960563; doi:10.1107/S1600536808026032)
Supplement: Supplementary file 2 [file e-64-o1785-Isup2.hkl]

#
# h,k,l, Fc-squared, Fo-squared, sigma(Fo-squared) and status flag
#
data_I
_shelx_title ' nanny in P 1 21/c 1'
_shelx_refln_list_code          4
_shelx_F_calc_maximum      135.12
_exptl_crystal_F_000       512.00
_reflns_d_resolution_high  0.7696
 
loop_
 _symmetry_equiv_pos_as_xyz
 'x, y, z'
 '-x, y+1/2, -z+1/2'
 '-x, -y, -z'
 'x, -y-1/2, z-1/2'
 
_cell_length_a     7.1731
_cell_length_b    12.6590
_cell_length_c    12.3698
_cell_angle_alpha  90.000
_cell_angle_beta  104.603
_cell_angle_gamma  90.000
 
_shelx_F_squared_multiplier     1.000
 
loop_
 _refln_index_h
 _refln_index_k
 _refln_index_l
 _refln_F_squared_calc
 _refln_F_squared_meas
 _refln_F_squared_sigma
 _refln_observed_status
   1   0   0        1.04        0.99      0.79 o
   2   0   0      196.94      202.81     10.31 o
   3   0   0       33.65       29.05      2.59 o
   4   0   0      438.09      427.80     25.10 o
   5   0   0      212.76      196.90     14.76 o
   6   0   0      103.13      115.43      9.60 o
   7   0   0      671.47      659.49     38.70 o
   8   0   0        5.53        5.07      7.45 o
   1   1   0        8.83        8.89      3.34 o
   2   1   0    11267.19     9757.75    398.38 o
   3   1   0      538.26      502.54     19.17 o
   4   1   0      197.53      228.18      9.64 o
   5   1   0      472.85      509.52     23.19 o
   6   1   0       40.73       38.92      3.64 o
   7   1   0        3.09        2.88      1.99 o
   8   1   0        1.49        6.67      3.16 o
   0   2   0     1854.18      218.28    641.56 o
   1   2   0      726.87      607.78     48.94 o
   2   2   0     5150.49     4867.50    198.81 o
   3   2   0      976.70     1065.02     43.64 o
   4   2   0       10.66       16.97      2.34 o
   5   2   0      129.53      139.70      5.74 o
   6   2   0        0.01        1.80      2.42 o
   7   2   0       17.17       17.66      2.03 o
   8   2   0        4.85        5.66      4.15 o
   1   3   0      271.57      253.05     11.44 o
   2   3   0       82.70       70.92      2.91 o
   3   3   0      480.01      448.47     18.51 o
   4   3   0        7.84       13.48      2.71 o
   5   3   0      118.45      123.74      5.19 o
   6   3   0        0.23       -1.66      1.66 o
   7   3   0       11.88        5.62      3.67 o
   8   3   0        0.07       -4.55      4.55 o
   0   4   0     2689.78     2422.20    140.01 o
   1   4   0      109.84      103.61      4.45 o
   2   4   0       37.55       38.51      2.08 o
   3   4   0      254.55      276.25     10.67 o
   4   4   0       59.68       57.02      2.92 o
   5   4   0       28.52       29.26      2.14 o
   6   4   0        0.02       -0.23      2.60 o
   7   4   0        9.53       12.11      3.22 o
   8   4   0        0.49       -3.60      4.19 o
   1   5   0     1172.45     1250.70     47.41 o
   2   5   0      252.95      275.69     11.47 o
   3   5   0       17.01       19.44      1.53 o
   4   5   0      307.06      293.89     12.34 o
   5   5   0      255.25      289.62     12.34 o
   6   5   0       15.42       25.36      4.42 o
   7   5   0       25.88       25.51      4.00 o
   8   5   0        8.16        6.57      5.22 o
   0   6   0     7433.59     7494.77    432.94 o
   1   6   0      719.66      793.54     32.58 o
   2   6   0      106.55      108.45      4.78 o
   3   6   0      251.86      269.92     10.46 o
   4   6   0        3.33       -0.56      2.11 o
   5   6   0        0.00        4.69      3.93 o
   6   6   0       48.19       59.31      4.47 o
   7   6   0       32.55       25.09      4.53 o
   8   6   0        2.72        7.56      5.50 o
   1   7   0      692.65      733.13     30.18 o
   2   7   0     2088.26     2119.81     86.78 o
   3   7   0      170.24      173.58      6.93 o
   4   7   0       76.74       78.65      3.33 o
   5   7   0      346.49      339.04     15.80 o
   6   7   0        3.17        5.83      3.55 o
   7   7   0      398.87      382.62     18.18 o
   8   7   0        4.09       17.02      6.61 o
   0   8   0      205.53      215.32     13.11 o
   1   8   0        0.15       -0.16      2.67 o
   2   8   0      137.32      141.27      6.30 o
   3   8   0        8.93       13.69      2.73 o
   4   8   0      189.79      183.93      8.08 o
   5   8   0      304.67      306.02     14.40 o
   6   8   0        8.57       11.86      4.37 o
   7   8   0        0.23        1.98      5.49 o
   1   9   0        0.64       -1.67      2.76 o
   2   9   0       35.60       22.30      4.56 o
   3   9   0        6.59       10.25      2.73 o
   4   9   0       29.61       32.66      3.16 o
   5   9   0       72.18       70.38      4.38 o
   6   9   0        5.08       -0.84      4.15 o
   7   9   0       24.56       32.97      6.21 o
   0  10   0      221.01      258.32     19.17 o
   1  10   0       49.23       69.26      4.34 o
   2  10   0        3.46        7.73      2.56 o
   3  10   0       77.87       74.64      3.71 o
   4  10   0        0.32       -1.56      2.15 o
   5  10   0        5.46        9.95      4.32 o
   6  10   0        5.41       -0.96      4.21 o
   7  10   0       13.56       10.64      7.98 o
   1  11   0        9.74       13.64      4.72 o
   2  11   0      256.85      229.88      9.24 o
   3  11   0        0.00       -1.48      1.96 o
   4  11   0        6.36       11.00      2.44 o
   5  11   0      210.38      214.43      8.45 o
   6  11   0        6.15        8.49      5.12 o
   0  12   0      774.05      713.94     41.75 o
   1  12   0        3.57        1.87      2.42 o
   2  12   0       38.92       29.39      2.45 o
   3  12   0        8.65        8.66      2.60 o
   4  12   0       12.63       11.47      2.78 o
   5  12   0        2.24        3.66      2.90 o
   6  12   0       51.05       70.55      8.99 o
   1  13   0        0.28       -0.60      2.24 o
   2  13   0        0.19       -2.72      3.81 o
   3  13   0        9.46        9.74      3.27 o
   4  13   0        0.07        0.75      3.40 o
   5  13   0        2.24        0.70      4.71 o
   0  14   0       21.23       23.56      6.10 o
   1  14   0        3.54        4.45      4.45 o
   2  14   0       85.44       76.52      4.81 o
   3  14   0        0.54       -2.13      4.18 o
   4  14   0       26.07       33.98      5.12 o
   1  15   0        1.97        2.39      6.99 o
   2  15   0        0.35        4.64      5.07 o
   3  15   0       20.59       24.41      6.39 o
   0  16   0        1.71       10.95      8.86 o
   1  16   0        0.13        0.17      6.93 o
   2  16   0        1.52      -10.57     11.84 o
  -9   1   1       27.14       12.20     12.56 o
  -8   1   1       13.18       19.58      3.54 o
  -7   1   1        8.15        6.78      6.68 o
  -6   1   1       61.31       58.34      3.69 o
  -5   1   1       83.76       82.40      3.81 o
  -4   1   1      270.43      276.46     10.72 o
  -3   1   1       37.40       48.91      2.28 o
  -2   1   1    18257.75    15404.45    581.89 o
  -1   1   1      144.73       50.77     21.12 o
   1   1   1        5.52        5.90      1.06 o
   2   1   1       87.06       97.66      4.36 o
   3   1   1       82.92       65.98      3.70 o
   4   1   1       13.31        8.75      1.54 o
   5   1   1      437.34      429.03     19.52 o
   6   1   1       30.31       33.71      3.10 o
   7   1   1       28.27       30.76      2.92 o
   8   1   1        0.99        0.91      2.74 o
  -9   2   1        3.52       -0.55      5.93 o
  -8   2   1        9.32        8.99      3.07 o
  -7   2   1       10.46       15.43      2.78 o
  -6   2   1       43.38       42.93      2.87 o
  -5   2   1       35.63       35.04      2.29 o
  -4   2   1      267.62      229.08      7.88 o
  -3   2   1      572.73      555.86     21.18 o
  -2   2   1     2489.02     2511.78     88.88 o
  -1   2   1     1173.80      859.50    135.56 o
   0   2   1      334.54      202.80     93.70 o
   1   2   1      219.71      214.63      8.21 o
   2   2   1     1008.00     1081.65     54.25 o
   3   2   1     1059.05     1091.73     44.76 o
   4   2   1        0.71        0.30      0.96 o
   5   2   1        4.92        8.69      1.96 o
   6   2   1       11.26       11.73      1.80 o
   7   2   1        0.05        1.41      3.37 o
   8   2   1        1.80       -3.99      3.99 o
  -8   3   1        1.22        1.86      3.18 o
  -7   3   1        0.24        4.41      2.91 o
  -6   3   1        0.14        7.42      1.88 o
  -5   3   1        3.73        3.84      1.74 o
  -4   3   1      337.12      312.80     13.06 o
  -3   3   1       12.26       18.39      1.57 o
  -2   3   1      419.20      403.64     16.61 o
  -1   3   1       20.57       19.20      1.71 o
   0   3   1       33.92       45.54      3.66 o
   1   3   1      157.35      151.84      5.87 o
   2   3   1       11.50        5.89      1.51 o
   3   3   1      147.22      145.02      6.24 o
   4   3   1       70.69       55.28      4.41 o
   5   3   1       37.84       38.07      2.65 o
   6   3   1        8.50       10.69      2.59 o
   7   3   1        1.35        4.90      3.65 o
   8   3   1        0.01       -4.32      4.32 o
  -8   4   1       13.18       12.65      4.88 o
  -7   4   1        4.83        4.36      5.08 o
  -6   4   1        0.06        0.47      1.93 o
  -5   4   1        1.37        3.97      3.17 o
  -4   4   1       36.79       45.78      2.81 o
  -3   4   1      177.16      169.64      6.64 o
  -2   4   1      327.58      338.43     13.97 o
  -1   4   1     2091.38     2187.98     89.43 o
   0   4   1      257.66      294.64     12.21 o
   1   4   1      334.33      343.54     14.17 o
   2   4   1      680.33      664.57     27.29 o
   4   4   1       53.53       60.86      3.27 o
   5   4   1      419.25      441.87     18.46 o
   6   4   1        0.53        4.04      2.67 o
   7   4   1       21.86       21.62      5.27 o
   8   4   1        2.51        1.09      5.97 o
  -8   5   1        7.30        9.57      5.55 o
  -7   5   1       40.96       43.00      3.87 o
  -6   5   1       78.20       73.11      3.99 o
  -5   5   1       99.29      110.38      5.65 o
  -4   5   1      167.36      165.80      7.84 o
  -3   5   1       23.48       21.29      2.41 o
  -2   5   1     2756.65     2753.96    112.55 o
  -1   5   1        0.31       -1.15      2.63 o
   0   5   1      835.68      860.50     32.69 o
   1   5   1       81.85       87.77      4.27 o
   2   5   1       20.60       31.51      2.13 o
   3   5   1       28.65       31.81      1.82 o
   4   5   1       11.71       16.09      2.04 o
   5   5   1       44.27       54.67      3.91 o
   6   5   1       26.23       26.17      3.09 o
   7   5   1       20.08       12.73      6.43 o
   8   5   1        2.56        1.22      4.93 o
  -8   6   1       18.06       19.88      6.47 o
  -7   6   1      281.93      285.20     12.62 o
  -6   6   1       40.93       44.94      4.02 o
  -5   6   1       23.94       20.79      2.31 o
  -4   6   1      499.99      491.91     18.86 o
  -3   6   1      815.16      836.63     34.37 o
  -2   6   1     2678.48     2680.66    101.48 o
  -1   6   1      192.06      205.02      9.48 o
   0   6   1      135.82      154.74      6.66 o
   1   6   1      282.71      333.01     13.83 o
   2   6   1      278.37      262.38     12.05 o
   3   6   1      459.99      428.59     16.45 o
   4   6   1      218.78      225.83      9.70 o
   5   6   1        0.00        2.56      2.68 o
   6   6   1        0.10        5.62      2.84 o
   7   6   1      429.28      430.82     18.43 o
   8   6   1        0.38       -6.65      6.65 o
  -8   7   1        0.92       10.31      5.68 o
  -7   7   1      185.44      202.32      9.56 o
  -6   7   1        8.64        9.37      2.88 o
  -5   7   1        6.67        7.30      3.13 o
  -4   7   1       16.21       11.45      1.60 o
  -3   7   1       78.93       90.04      4.21 o
  -2   7   1       71.14       87.62      3.52 o
  -1   7   1        3.58       -1.38      2.25 o
   0   7   1     3217.56     3428.44    153.56 o
   1   7   1        8.95        6.43      2.33 o
   2   7   1       40.21       45.90      5.22 o
   3   7   1       90.76       99.84      4.66 o
   4   7   1      286.01      282.18     13.22 o
   5   7   1      411.29      425.67     19.66 o
   6   7   1       13.38       23.92      4.27 o
   7   7   1       39.12       38.16      7.83 o
  -8   8   1        0.64       15.77      7.50 o
  -7   8   1       22.38       12.98      4.65 o
  -6   8   1       43.75       48.21      3.49 o
  -5   8   1       29.61       34.58      2.69 o
  -4   8   1        5.82        3.59      2.57 o
  -3   8   1      214.52      210.52      7.80 o
  -2   8   1     1381.76     1433.79     50.90 o
  -1   8   1        2.22       11.07      4.12 o
   0   8   1     1380.53     1324.99     59.56 o
   1   8   1       28.03       23.94      2.78 o
   2   8   1       79.70       79.37      3.91 o
   3   8   1      305.56      292.66     12.33 o
   4   8   1       16.44       14.54      1.83 o
   5   8   1      564.25      568.47     26.07 o
   6   8   1        1.10        2.55      4.74 o
   7   8   1        5.54        1.26      4.60 o
  -7   9   1        4.40        1.23      5.16 o
  -6   9   1        2.60        0.96      3.78 o
  -5   9   1       19.07       23.02      4.03 o
  -4   9   1       77.13       75.27      3.50 o
  -3   9   1       13.42       12.40      2.02 o
  -2   9   1       54.89       64.66      3.01 o
  -1   9   1        0.94        1.34      3.66 o
   0   9   1        9.88       10.07      2.82 o
   1   9   1        0.38        0.57      2.10 o
   2   9   1      121.43      115.80      5.41 o
   3   9   1      238.82      226.89      9.09 o
   4   9   1       32.27       35.41      5.34 o
   5   9   1        5.60        7.38      3.42 o
   6   9   1        2.83       -3.18      4.67 o
   7   9   1        1.14       -3.54      6.94 o
  -7  10   1        2.46        0.84      8.39 o
  -6  10   1       25.04       22.27      5.50 o
  -5  10   1        3.15        2.69      2.30 o
  -4  10   1       96.02       99.02      4.67 o
  -3  10   1        0.10       -0.99      2.69 o
  -2  10   1        1.88        1.52      1.47 o
  -1  10   1        3.49       10.44      2.68 o
   0  10   1       21.59       26.40      4.29 o
   1  10   1       17.28       21.82      3.30 o
   2  10   1       85.26       91.19      4.57 o
   3  10   1       68.03       67.29      4.48 o
   4  10   1        5.63        7.11      2.80 o
   5  10   1       45.86       44.98      5.11 o
   6  10   1       29.53       38.49      5.68 o
  -6  11   1        6.47        7.30      4.69 o
  -5  11   1       35.96       36.38      2.99 o
  -4  11   1        1.39        5.01      2.37 o
  -3  11   1       96.44       90.64      4.38 o
  -2  11   1      217.53      195.93      8.73 o
  -1  11   1        0.20       -0.63      2.70 o
   0  11   1       12.16        5.46      3.69 o
   1  11   1        5.31        5.16      1.79 o
   2  11   1       18.72       15.45      5.15 o
   3  11   1        8.98        9.59      2.84 o
   4  11   1      152.80      149.90      6.58 o
   5  11   1       65.31       71.81      5.18 o
   6  11   1       35.12       33.59      6.98 o
  -6  12   1        7.42       13.61      8.22 o
  -5  12   1       18.56       21.91      3.35 o
  -4  12   1        0.45        1.70      3.53 o
  -3  12   1        6.72        6.81      2.18 o
  -2  12   1       65.44       46.13      3.51 o
  -1  12   1        6.85       13.85      2.49 o
   0  12   1      101.66      103.13      6.56 o
   1  12   1      253.09      242.90     11.84 o
   2  12   1       31.05       28.63      3.30 o
   3  12   1        8.83        8.93      2.32 o
   4  12   1        4.59        4.08      3.53 o
   5  12   1      103.88       97.28      6.75 o
  -5  13   1       14.82       14.10      4.69 o
  -4  13   1       33.10       33.91      3.59 o
  -3  13   1       36.36       35.35      5.40 o
  -2  13   1      105.44      103.51      6.32 o
  -1  13   1        0.00        5.97      2.51 o
   0  13   1      137.64      105.99      7.48 o
   1  13   1       14.72       14.64      3.75 o
   2  13   1        3.22        3.98      4.21 o
   3  13   1       34.37       30.60      4.40 o
   4  13   1       36.66       45.98      4.46 o
   5  13   1        9.73        9.42      6.79 o
  -4  14   1        2.02       -1.73      4.54 o
  -3  14   1        6.48        2.66      3.39 o
  -2  14   1       22.01       14.84      3.60 o
  -1  14   1       30.48       23.83      9.02 o
   0  14   1        2.71        3.74      2.76 o
   1  14   1       45.64       48.24      5.47 o
   2  14   1        1.49        3.35      3.01 o
   3  14   1       59.15       55.40      4.59 o
   4  14   1       20.24       27.04      4.41 o
  -3  15   1        3.49       -4.36      8.25 o
  -2  15   1        6.25        3.52      4.68 o
  -1  15   1        1.81        2.76      3.39 o
   0  15   1        0.01        4.99      5.61 o
   1  15   1        5.19        5.19      6.04 o
   2  15   1        9.86       18.83      5.76 o
   3  15   1       56.44       72.05     16.22 o
  -2  16   1       16.16       13.51      9.13 o
  -1  16   1        0.00        1.77      6.59 o
   0  16   1        6.84        0.97      6.89 o
   1  16   1        1.23       -6.89      8.48 o
  -9   0   2       42.05       22.98      8.67 o
  -8   0   2        0.21        1.61      5.16 o
  -7   0   2        2.23        6.26      4.37 o
  -6   0   2      394.53      417.07     24.79 o
  -5   0   2       23.07       19.46      3.95 o
  -4   0   2     1499.49     1387.30     80.44 o
  -3   0   2      413.82      459.04     26.77 o
  -2   0   2    16062.66    14992.87   1060.63 o
   0   0   2     4256.07      963.14    804.93 o
   1   0   2     1526.88     1421.40     82.11 o
   2   0   2      315.87      338.69     19.68 o
   3   0   2     1322.83     1276.10     73.88 o
   4   0   2      116.93      104.16      8.90 o
   5   0   2      185.83      189.15     14.13 o
   6   0   2       11.17       10.95      4.22 o
   7   0   2       92.44       92.69      7.97 o
   8   0   2        3.76       13.59      5.85 o
  -9   1   2       23.04       19.85      5.42 o
  -8   1   2        7.27        8.97      3.72 o
  -7   1   2       35.83       43.85      3.16 o
  -6   1   2        5.76        5.59      2.08 o
  -5   1   2      254.29      256.73     10.10 o
  -4   1   2       25.69       34.05      2.77 o
  -3   1   2      731.96      662.13     23.57 o
  -1   1   2       10.15       18.46      2.25 o
   0   1   2     2492.33     2106.30    105.13 o
   1   1   2      172.27      179.97      9.09 o
   2   1   2     1274.14     1221.33     54.71 o
   3   1   2       77.56       73.85      3.31 o
   4   1   2      530.03      532.07     21.94 o
   5   1   2      624.94      657.05     29.67 o
   6   1   2        0.07        3.05      2.12 o
   7   1   2        0.65       -2.29      2.29 o
   8   1   2        1.08       -4.10      6.03 o
  -9   2   2        4.02        3.90      7.79 o
  -8   2   2       11.69        4.72      5.36 o
  -7   2   2        5.31        5.26      4.05 o
  -6   2   2        0.01        5.62      4.08 o
  -5   2   2       29.36       29.78      2.01 o
  -4   2   2     3839.73     3744.73    132.59 o
  -3   2   2      159.19      174.05      6.81 o
  -2   2   2       43.91       51.05      2.52 o
  -1   2   2     1430.05     1436.85     58.72 o
   0   2   2      350.76      342.36     17.24 o
   1   2   2      373.05      385.01     19.41 o
   2   2   2        1.75        1.06      2.19 o
   3   2   2     1333.02     1492.97     61.13 o
   4   2   2       97.95      104.27      4.74 o
   5   2   2        6.68        4.29      1.91 o
   6   2   2        7.97        7.82      2.46 o
   7   2   2        1.47        3.06      3.25 o
   8   2   2       22.15       20.93      7.13 o
  -9   3   2        2.28        0.38      6.07 o
  -8   3   2        7.12        5.21      3.05 o
  -7   3   2        2.54       -1.10      3.22 o
  -6   3   2      105.57       93.23      4.73 o
  -5   3   2        0.49        1.26      2.89 o
  -4   3   2      628.34      663.91     27.36 o
  -3   3   2     1093.40     1119.97     42.49 o
  -2   3   2       23.15       18.43      1.82 o
  -1   3   2      620.93      640.09     26.23 o
   0   3   2     4725.73     4372.56    195.66 o
   1   3   2      741.19      777.12     34.90 o
   2   3   2      252.68      246.68     14.53 o
   3   3   2      126.93      124.83      6.67 o
   4   3   2      153.56      148.00      6.49 o
   5   3   2        9.37        2.90      3.54 o
   6   3   2       61.53       58.60      3.62 o
   7   3   2       40.47       46.98      5.75 o
   8   3   2       34.41       35.04      6.88 o
  -8   4   2       17.42       10.83      4.03 o
  -7   4   2       19.17       23.49      3.07 o
  -6   4   2       35.85       44.20      3.02 o
  -5   4   2       33.58       28.09      4.32 o
  -4   4   2      377.74      390.76     17.81 o
  -3   4   2        0.02        2.04      1.38 o
  -2   4   2      371.01      411.65     16.95 o
  -1   4   2     2805.28     2756.81    123.42 o
   0   4   2      135.90      137.12      6.46 o
   1   4   2      309.72      295.61     13.42 o
   2   4   2      609.70      647.02     32.60 o
   3   4   2      486.53      517.87     30.29 o
   4   4   2       51.35       56.57      3.39 o
   5   4   2      174.93      179.19      7.90 o
   6   4   2        3.37        7.50      2.98 o
   7   4   2       37.00       36.32      4.25 o
   8   4   2       68.97       71.73      6.82 o
  -8   5   2       42.62       46.58      6.03 o
  -7   5   2        3.36        0.04      2.72 o
  -6   5   2       70.59       75.70      4.44 o
  -5   5   2        4.99        6.34      3.14 o
  -4   5   2      289.83      295.40     12.41 o
  -3   5   2       62.64       72.75      3.15 o
  -2   5   2      582.02      623.64     25.63 o
  -1   5   2      287.73      331.08     13.72 o
   0   5   2       55.03       58.17      3.13 o
   1   5   2      287.85      309.85     12.85 o
   2   5   2        5.59        8.57      1.24 o
   3   5   2       31.32       40.41      3.50 o
   4   5   2        1.05       -0.77      2.04 o
   5   5   2      158.06      172.74      8.48 o
   6   5   2       54.17       49.62      3.66 o
   7   5   2        0.24       -1.48      5.79 o
   8   5   2        0.95       -5.12      5.12 o
  -8   6   2        7.63        0.01      5.50 o
  -7   6   2        2.80        0.89      3.74 o
  -6   6   2      116.63      111.42      6.03 o
  -5   6   2       12.00        9.01      3.04 o
  -4   6   2      203.04      211.81      8.38 o
  -3   6   2      143.62      144.80      6.26 o
  -2   6   2     1148.86     1319.28     54.03 o
  -1   6   2      724.12      789.67     35.55 o
   0   6   2      487.36      489.48     22.17 o
   1   6   2       97.90      100.35      4.56 o
   2   6   2        9.95       14.45      2.37 o
   3   6   2       38.69       39.40      3.23 o
   4   6   2       17.76       22.29      3.10 o
   5   6   2      171.48      151.95      7.69 o
   6   6   2       14.61       18.30      3.82 o
   7   6   2       64.45       68.73      4.90 o
   8   6   2       16.07       15.20      5.70 o
  -8   7   2       16.56       21.31      6.02 o
  -7   7   2       75.26       68.51      6.06 o
  -6   7   2       26.40       27.65      3.96 o
  -5   7   2       56.82       56.91      3.67 o
  -4   7   2       48.06       50.70      2.67 o
  -3   7   2       21.44       20.09      3.32 o
  -2   7   2      591.51      628.60     25.90 o
  -1   7   2       13.73       12.50      2.56 o
   0   7   2      162.01      171.75      7.43 o
   1   7   2       10.72       15.79      2.06 o
   2   7   2        2.82        1.32      1.92 o
   3   7   2        8.26       10.48      3.00 o
   4   7   2        0.55       -2.24      2.92 o
   5   7   2      457.62      485.36     22.32 o
   6   7   2        0.51       -0.32      3.68 o
   7   7   2       70.48       74.50      5.99 o
  -8   8   2        0.96        0.11      6.18 o
  -7   8   2        6.90        1.16      7.79 o
  -6   8   2        4.55        1.39      3.67 o
  -5   8   2       23.36       20.60      2.55 o
  -4   8   2      113.23      123.81      5.19 o
  -3   8   2       30.79       31.62      2.12 o
  -2   8   2      491.44      493.43     20.43 o
  -1   8   2      113.59      100.12      4.74 o
   0   8   2      347.96      336.35     14.12 o
   1   8   2      127.57      125.89      6.26 o
   2   8   2      422.82      406.23     18.61 o
   3   8   2      419.46      415.48     21.28 o
   4   8   2      114.88      113.41      6.80 o
   5   8   2      552.40      559.39     28.75 o
   6   8   2       27.36       24.77      5.11 o
   7   8   2        0.24        1.60      4.99 o
  -7   9   2        4.39        6.42      3.06 o
  -6   9   2        0.31        6.97      2.90 o
  -5   9   2       11.60        9.64      2.42 o
  -4   9   2      190.02      194.39      7.84 o
  -3   9   2        0.28        1.19      1.37 o
  -2   9   2       86.80       69.90      3.57 o
  -1   9   2       20.97       23.39      2.95 o
   0   9   2       96.05      104.99      5.55 o
   1   9   2       65.72       61.55      3.95 o
   2   9   2       36.11       35.24      3.12 o
   3   9   2      856.35      876.50     44.32 o
   4   9   2        1.13        2.50      4.61 o
   5   9   2        4.51       -2.04      5.20 o
   6   9   2       13.63        7.69      5.12 o
   7   9   2       12.84       -0.95     10.64 o
  -7  10   2        2.41        5.49     10.56 o
  -6  10   2       16.55       14.55      5.52 o
  -5  10   2       15.00       15.67      2.23 o
  -4  10   2      301.54      286.54     10.62 o
  -3  10   2        2.08       -2.42      2.42 o
  -2  10   2        9.67       15.40      4.44 o
  -1  10   2       67.95       80.43      4.32 o
   0  10   2       29.68       34.64      3.19 o
   1  10   2       40.13       47.24      3.71 o
   2  10   2      394.26      389.58     18.05 o
   3  10   2      568.65      598.49     27.34 o
   4  10   2       75.86       75.04      4.68 o
   5  10   2        0.00       -1.64      5.34 o
   6  10   2        8.95        7.24      5.33 o
  -6  11   2        0.32        1.65      4.68 o
  -5  11   2       12.22        8.97      2.63 o
  -4  11   2       54.62       49.33      2.92 o
  -3  11   2        0.15        1.26      3.49 o
  -2  11   2      238.83      217.24      9.55 o
  -1  11   2       89.11       67.26      5.11 o
   0  11   2        2.64        3.52      3.03 o
   1  11   2      128.21      122.21      6.52 o
   2  11   2        4.55        1.11      3.81 o
   3  11   2      192.28      208.71     10.32 o
   4  11   2       40.67       36.41      3.25 o
   5  11   2      129.78      135.22      8.98 o
   6  11   2      128.91      126.57     10.80 o
  -6  12   2        1.17        0.35      4.89 o
  -5  12   2        0.03        8.69      3.42 o
  -4  12   2        1.21        6.98      2.42 o
  -3  12   2       15.74        6.20      4.23 o
  -2  12   2       70.84       53.17      3.80 o
  -1  12   2       26.54       28.99      7.27 o
   0  12   2       98.61       87.30      5.39 o
   1  12   2       51.59       53.50      4.37 o
   2  12   2       78.16       68.76      5.12 o
   3  12   2      134.96      147.29      8.93 o
   4  12   2        4.37       -2.13      2.68 o
   5  12   2      219.86      228.88     13.46 o
  -5  13   2        0.89        1.78      5.09 o
  -4  13   2        4.25       -0.11      3.57 o
  -3  13   2       21.40       19.49      4.72 o
  -2  13   2      110.46      117.01      6.17 o
  -1  13   2        1.78        2.70      3.23 o
   0  13   2       13.38       18.11      4.01 o
   1  13   2       18.97       23.83      4.07 o
   2  13   2        0.02       -4.25      4.25 o
   3  13   2        0.01        1.44      4.39 o
   4  13   2        5.77        7.33      5.32 o
   5  13   2        2.78       -4.16      7.32 o
  -4  14   2       17.67        3.99      7.45 o
  -3  14   2        0.33        2.00      3.76 o
  -2  14   2        2.66        7.79      6.01 o
  -1  14   2        6.37        7.51      3.73 o
   0  14   2        1.13       13.05      5.54 o
   1  14   2        9.82       16.98      4.38 o
   2  14   2       22.32       27.53      4.56 o
   3  14   2        3.96        8.60      4.32 o
   4  14   2        0.36       -0.54     13.16 o
  -3  15   2        0.23       10.00      6.78 o
  -2  15   2       23.07       19.40      6.31 o
  -1  15   2        8.74       15.16      3.74 o
   0  15   2       14.52       11.75      3.97 o
   1  15   2        0.18        5.04      5.10 o
   2  15   2       16.89       15.87      4.41 o
   3  15   2      151.63      178.20     20.34 o
  -2  16   2        1.44       23.50     11.44 o
  -1  16   2        1.78       -6.88      6.88 o
   0  16   2        0.46       -7.90      7.97 o
   1  16   2      126.65      127.94     13.30 o
  -9   1   3       13.54       12.92      4.64 o
  -8   1   3        9.76       17.25      6.56 o
  -7   1   3       27.60       28.43      4.04 o
  -6   1   3       35.30       33.53      2.54 o
  -5   1   3       25.28       19.58      2.47 o
  -4   1   3      734.66      805.95     33.15 o
  -3   1   3       34.25       37.15      2.43 o
  -2   1   3     2418.07     2437.69    122.59 o
  -1   1   3      305.32      273.24     10.40 o
   0   1   3       63.02       67.81      3.17 o
   1   1   3     4204.76     3740.81    187.14 o
   2   1   3       21.62       28.05      1.40 o
   3   1   3      158.55      168.10      7.73 o
   4   1   3      183.31      192.48      8.17 o
   5   1   3       83.20       89.70      4.62 o
   6   1   3        5.44        7.84      3.33 o
   7   1   3       18.13       11.64      5.93 o
   8   1   3        0.54       -0.30      7.69 o
  -9   2   3        2.37        8.40      5.03 o
  -8   2   3       11.85       12.68      5.04 o
  -7   2   3        0.03       -2.55      2.55 o
  -6   2   3       18.88       17.87      3.41 o
  -5   2   3       46.41       34.29      2.10 o
  -4   2   3     6811.70     6914.69    261.55 o
  -3   2   3      100.63       98.13      4.34 o
  -2   2   3        3.99        3.08      1.16 o
  -1   2   3     1727.57     1671.24     63.22 o
   0   2   3     1381.20     1391.36     69.70 o
   1   2   3      630.02      622.99     31.30 o
   2   2   3     2016.83     2048.63    102.63 o
   3   2   3     1942.56     2062.62     92.44 o
   4   2   3       36.51       32.47      2.19 o
   5   2   3       31.24       36.10      2.53 o
   6   2   3        5.63        9.16      3.11 o
   7   2   3       16.26       16.30      4.12 o
   8   2   3       67.34       86.02     11.24 o
  -9   3   3        1.83       -5.23      8.52 o
  -8   3   3        3.52       -1.62      3.52 o
  -7   3   3       16.69       12.39      4.38 o
  -6   3   3      219.59      210.26      8.57 o
  -5   3   3        8.19        8.19      2.33 o
  -4   3   3      472.42      452.19     18.90 o
  -3   3   3      121.41      142.28      5.63 o
  -2   3   3      513.57      509.85     19.40 o
  -1   3   3      450.20      403.38     16.60 o
   0   3   3        1.21        3.84      1.97 o
   1   3   3     6352.83     6271.90    313.77 o
   2   3   3      391.95      410.32     20.78 o
   3   3   3      776.47      900.40     45.29 o
   4   3   3       14.77       25.28      2.52 o
   5   3   3        0.01        1.64      3.21 o
   6   3   3        5.39        2.29      3.33 o
   7   3   3        0.10        0.38      5.14 o
   8   3   3       10.35       13.21      6.23 o
  -9   4   3        0.49       -0.36      9.00 o
  -8   4   3       12.55       12.76      3.93 o
  -7   4   3       23.70       25.15      5.10 o
  -6   4   3      376.52      375.46     15.82 o
  -5   4   3        8.79        7.63      1.83 o
  -4   4   3      307.33      295.03     12.35 o
  -3   4   3      964.01      994.57     37.77 o
  -2   4   3      220.90      241.57      9.32 o
  -1   4   3     1778.71     1740.25     65.90 o
   0   4   3       43.07       37.95     10.50 o
   1   4   3      591.20      570.10     25.73 o
   2   4   3      236.75      220.87     11.39 o
   3   4   3     1690.81     1771.04    102.57 o
   4   4   3       12.99        7.29      3.43 o
   5   4   3       80.55       93.30      4.62 o
   6   4   3       20.87       15.99      2.69 o
   7   4   3        0.01        1.43      3.40 o
   8   4   3       55.12       54.29      6.47 o
  -8   5   3        8.29        5.03      3.81 o
  -7   5   3       24.97       16.44      3.25 o
  -6   5   3      147.64      145.10      7.28 o
  -5   5   3       15.00       15.92      2.23 o
  -4   5   3     1039.68     1044.19     37.13 o
  -3   5   3      316.95      308.31     11.90 o
  -2   5   3       15.18       12.14      1.59 o
  -1   5   3      192.00      196.70      8.29 o
   0   5   3      411.88      399.23     18.09 o
   1   5   3     1338.96     1254.84     56.31 o
   2   5   3        9.21        4.58      2.97 o
   3   5   3       13.35        8.10      2.60 o
   4   5   3       32.76       39.80      3.03 o
   5   5   3      353.20      362.26     15.29 o
   6   5   3        9.31       10.23      2.99 o
   7   5   3        9.64        4.04      3.67 o
  -8   6   3        4.69        7.19      4.55 o
  -7   6   3        7.08       11.28      4.08 o
  -6   6   3       40.47       37.82      3.41 o
  -5   6   3       10.10        9.69      2.31 o
  -4   6   3       16.71       17.34      2.63 o
  -3   6   3        3.41        6.29      3.33 o
  -2   6   3      578.21      677.39     30.55 o
  -1   6   3      141.93      132.63      5.79 o
   0   6   3      212.95      220.02     10.18 o
   1   6   3      590.17      583.13     26.35 o
   2   6   3       58.79       48.15      2.72 o
   3   6   3        5.21        2.88      2.93 o
   4   6   3       11.22       17.38      4.78 o
   5   6   3       58.97       58.32      4.71 o
   6   6   3        6.68        8.07      3.18 o
   7   6   3        5.03        4.63      6.25 o
  -8   7   3        1.44       -6.30      6.30 o
  -7   7   3        4.38       10.43      4.11 o
  -6   7   3        6.97       12.43      3.04 o
  -5   7   3       52.60       48.48      3.04 o
  -4   7   3       60.23       55.79      2.88 o
  -3   7   3        2.65        3.59      2.68 o
  -2   7   3      583.59      600.77     27.19 o
  -1   7   3       96.28       81.71      3.96 o
   0   7   3       72.22       85.06      4.49 o
   1   7   3        8.84        7.95      2.39 o
   2   7   3      216.62      217.37     10.13 o
   3   7   3        0.06        2.80      3.82 o
   4   7   3       38.25       34.95      4.20 o
   5   7   3      386.68      386.75     18.03 o
   6   7   3       33.59       38.79      3.49 o
   7   7   3        0.90        9.41      4.26 o
  -8   8   3        3.72        6.07      8.42 o
  -7   8   3        1.47        5.82      3.56 o
  -6   8   3        0.01       -0.76      2.67 o
  -5   8   3       40.97       40.91      2.76 o
  -4   8   3      484.05      476.57     17.19 o
  -3   8   3       29.47       33.19      2.49 o
  -2   8   3        2.37        8.09      2.77 o
  -1   8   3      472.96      465.91     21.23 o
   0   8   3        2.49        0.60      2.69 o
   1   8   3        5.88        0.93      2.70 o
   2   8   3       19.89       15.40      2.57 o
   3   8   3     1232.37     1215.16     54.63 o
   4   8   3       11.60       26.88      9.13 o
   5   8   3       54.89       55.39      4.47 o
   6   8   3        6.18       10.03      4.41 o
   7   8   3        0.00       -0.17      5.01 o
  -7   9   3        0.92       -3.60      3.60 o
  -6   9   3      327.48      311.94     14.82 o
  -5   9   3       10.68       13.06      2.22 o
  -4   9   3      134.77      135.77      5.87 o
  -3   9   3       62.90       65.27      3.60 o
  -2   9   3      291.56      302.58     14.05 o
  -1   9   3      101.24       92.54      5.56 o
   0   9   3        0.05       -1.08      2.00 o
   1   9   3     2686.26     2722.65    122.10 o
   2   9   3      180.71      173.15      8.53 o
   3   9   3     1021.92      997.03     50.31 o
   4   9   3        1.56        1.35      4.25 o
   5   9   3        8.46        4.46      9.19 o
   6   9   3        4.36        4.04      7.04 o
  -7  10   3        3.45        4.87      5.90 o
  -6  10   3        1.18        2.63      3.48 o
  -5  10   3        8.05        6.71      4.76 o
  -4  10   3      224.21      218.38      8.94 o
  -3  10   3        7.76        3.23      2.35 o
  -2  10   3        6.68        2.56      2.51 o
  -1  10   3       64.13       65.89      7.32 o
   0  10   3      219.02      214.32      9.43 o
   1  10   3      409.40      395.85     18.31 o
   2  10   3       21.57       16.09      3.71 o
   3  10   3      496.54      515.25     23.66 o
   4  10   3      305.52      303.83     16.33 o
   5  10   3        8.11        4.51      4.88 o
   6  10   3        1.77        8.19      6.59 o
  -6  11   3        2.67        3.83      3.62 o
  -5  11   3       24.14       23.62      2.95 o
  -4  11   3       60.69       49.05      3.25 o
  -3  11   3       40.03       50.69      3.29 o
  -2  11   3        5.03        2.34      2.86 o
  -1  11   3      371.25      326.49     15.28 o
   0  11   3       15.30       10.23      4.71 o
   1  11   3       19.11       11.01      3.57 o
   2  11   3      123.98      123.41      6.66 o
   3  11   3      181.83      184.02      9.31 o
   4  11   3        0.20        3.70      4.29 o
   5  11   3      115.88      122.43     11.49 o
   6  11   3       54.60       72.20     15.52 o
  -6  12   3        9.76       13.20      6.12 o
  -5  12   3        0.09       -2.08      3.04 o
  -4  12   3       11.86       12.46      3.41 o
  -3  12   3        1.67        3.67      2.80 o
  -2  12   3        6.31       -0.93      3.43 o
  -1  12   3        1.17       -3.54      4.85 o
   0  12   3       12.34       20.90      4.37 o
   1  12   3       22.03       20.33      3.39 o
   2  12   3       11.05        7.34      3.41 o
   3  12   3       18.86       21.26      3.68 o
   4  12   3        4.88        5.75      2.76 o
   5  12   3       27.08       18.17     24.63 o
  -5  13   3        0.71        4.16      4.30 o
  -4  13   3        2.16        4.82      3.67 o
  -3  13   3        1.84        3.06      3.47 o
  -2  13   3      106.40       95.12      5.90 o
  -1  13   3       51.94       60.52      5.44 o
   0  13   3       50.71       47.90      4.70 o
   1  13   3        0.11        3.08      6.18 o
   2  13   3        0.20       -4.34      4.34 o
   3  13   3       37.02       36.80      4.24 o
   4  13   3       21.94       29.04      4.83 o
  -4  14   3       54.72       59.77      5.64 o
  -3  14   3        4.41       11.16      5.18 o
  -2  14   3       18.74       11.98      6.93 o
  -1  14   3       10.25        9.41      4.85 o
   0  14   3        0.21        9.39      4.15 o
   1  14   3       31.12       20.53      5.91 o
   2  14   3       39.87       47.59      5.70 o
   3  14   3        0.04        0.63      4.30 o
  -3  15   3        0.95       -5.05      5.05 o
  -2  15   3        0.17       -0.23      6.84 o
  -1  15   3        3.10       -2.46      3.93 o
   0  15   3        0.04       -4.71      5.94 o
   1  15   3       42.49       49.49      6.74 o
   2  15   3       13.37       10.91      6.45 o
  -1  16   3       32.04       34.69      8.47 o
   0  16   3       66.63       69.94     10.49 o
  -9   0   4        0.78        3.94      8.64 o
  -8   0   4        4.84        4.65      5.57 o
  -7   0   4       34.75       28.58      3.73 o
  -6   0   4        2.16       -3.08      3.08 o
  -5   0   4      148.50      117.38      7.51 o
  -4   0   4       20.28       16.81      2.50 o
  -3   0   4       49.52       45.60      3.25 o
  -2   0   4       39.09       33.07      3.35 o
  -1   0   4     4287.20     3949.90    279.48 o
   0   0   4      589.95      517.16     36.81 o
   1   0   4      110.76      133.08      9.70 o
   2   0   4       44.52       52.37      4.12 o
   3   0   4       26.20       29.62      3.70 o
   4   0   4       13.69       11.68      9.38 o
   5   0   4       81.47       96.36      7.80 o
   6   0   4        9.92       13.51      6.10 o
   7   0   4       24.18       18.67      6.98 o
   8   0   4        7.24        7.53     13.82 o
  -9   1   4       10.74        7.98      4.51 o
  -8   1   4       24.60       16.07      3.93 o
  -7   1   4       13.77        8.78      4.22 o
  -6   1   4       29.52       22.89      3.00 o
  -5   1   4       11.23       11.19      4.50 o
  -4   1   4     1430.66     1598.65     65.50 o
  -3   1   4      605.91      602.24     27.14 o
  -2   1   4        2.56        2.68      1.66 o
  -1   1   4       68.19       74.76      3.53 o
   0   1   4        5.70       10.14      1.02 o
   1   1   4      448.60      427.91     21.55 o
   2   1   4      255.65      289.07     13.07 o
   3   1   4      480.84      475.71     23.98 o
   4   1   4       75.52       80.15      4.15 o
   5   1   4        7.54       12.73      2.97 o
   6   1   4       33.12       36.32      3.68 o
   7   1   4        9.59       12.69      3.87 o
   8   1   4        0.29      -16.32     16.32 o
  -9   2   4        0.04       -4.74      5.99 o
  -8   2   4       23.72       22.26      4.63 o
  -7   2   4       13.05       10.71      2.87 o
  -6   2   4      170.78      176.22      7.85 o
  -5   2   4      131.88      138.23      6.16 o
  -4   2   4     1379.71     1431.97     58.73 o
  -3   2   4       15.31       19.23      2.81 o
  -2   2   4     1222.68     1220.73     46.26 o
  -1   2   4        0.77       -0.07      0.72 o
   0   2   4        8.96        9.96      3.30 o
   1   2   4     3279.61     3586.22    179.46 o
   2   2   4      423.93      457.84     23.11 o
   3   2   4      279.18      316.17     14.41 o
   4   2   4      118.37      105.44      4.88 o
   5   2   4        7.70       10.08      3.37 o
   6   2   4       57.47       60.06      4.82 o
   7   2   4       33.72       42.87      5.11 o
  -9   3   4        0.42        3.47      6.79 o
  -8   3   4       20.25       15.16      6.45 o
  -7   3   4        0.02       -2.72      2.77 o
  -6   3   4     2097.42     2044.44     83.82 o
  -5   3   4       75.40       73.14      4.08 o
  -4   3   4       88.18       71.24      3.52 o
  -3   3   4        9.71       15.96      2.19 o
  -2   3   4       19.25       20.03      1.89 o
  -1   3   4        0.79       -1.31      1.31 o
   0   3   4      289.24      306.55     15.54 o
   1   3   4      235.22      236.29     12.47 o
   2   3   4        8.36        6.97      1.31 o
   3   3   4      269.64      227.76     10.50 o
   4   3   4       21.84       10.12      6.21 o
   5   3   4       18.78       14.52      2.72 o
   6   3   4       24.45       22.03      3.08 o
   7   3   4        0.53        4.17      5.21 o
  -9   4   4        5.38      -10.89     10.89 o
  -8   4   4      182.84      169.15      9.89 o
  -7   4   4        7.94        7.52      2.99 o
  -6   4   4       25.42       27.00      8.34 o
  -5   4   4       32.24       35.23      6.23 o
  -4   4   4      344.28      343.82     14.36 o
  -3   4   4      162.96      162.38      6.92 o
  -2   4   4      226.60      225.63      8.73 o
  -1   4   4     3495.94     3475.58    155.56 o
   0   4   4        0.15        3.01      1.57 o
   1   4   4       41.72       48.80      3.15 o
   2   4   4        5.15        6.38      1.62 o
   3   4   4      430.59      464.11     27.25 o
   4   4   4      230.67      227.17     10.59 o
   5   4   4        0.63        5.17      3.64 o
   6   4   4       25.66       33.20      3.70 o
   7   4   4       21.58       24.33      3.87 o
  -8   5   4       42.35       58.58     10.87 o
  -7   5   4        0.94       -2.46      3.94 o
  -6   5   4       18.86       24.40      3.94 o
  -5   5   4       33.65       32.43      2.69 o
  -4   5   4      796.01      848.74     32.33 o
  -3   5   4        4.36        1.73      1.63 o
  -2   5   4      314.26      326.85     12.56 o
  -1   5   4      278.32      264.75     12.12 o
   0   5   4        3.55        7.15      1.70 o
   1   5   4       17.09       13.88      2.43 o
   2   5   4      131.37      133.86      6.45 o
   3   5   4       35.47       29.43      3.41 o
   4   5   4        3.90       10.54      2.87 o
   5   5   4       95.85      103.92      5.18 o
   6   5   4      175.11      169.62      7.95 o
   7   5   4        0.02        0.11      3.74 o
  -8   6   4        5.76       10.50      5.42 o
  -7   6   4        4.23        5.93      4.95 o
  -6   6   4       16.30       17.97      3.19 o
  -5   6   4        7.71       16.94      4.67 o
  -4   6   4       38.55       45.23      3.09 o
  -3   6   4       11.11       14.79      2.05 o
  -2   6   4        1.46        3.62      1.58 o
  -1   6   4      370.85      374.44     17.05 o
   0   6   4       51.16       71.81      3.89 o
   1   6   4      187.50      168.74      7.98 o
   2   6   4       34.73       41.33      2.70 o
   3   6   4       92.54       91.14      6.36 o
   4   6   4        3.94        4.90      3.44 o
   5   6   4        0.59       -3.04      3.04 o
   6   6   4        0.13        3.22      4.00 o
   7   6   4        8.19        5.05      4.32 o
  -8   7   4        1.35       -3.06      4.57 o
  -7   7   4        8.80       11.29      3.90 o
  -6   7   4        9.07        3.75      3.35 o
  -5   7   4        1.51       -0.62      2.58 o
  -4   7   4       13.31       10.16      1.98 o
  -3   7   4       14.80       19.02      2.41 o
  -2   7   4        2.56        7.21      5.31 o
  -1   7   4      126.04      108.74      5.42 o
   0   7   4       69.44       71.46      3.95 o
   1   7   4      224.82      222.52     10.39 o
   2   7   4      189.07      176.63      7.69 o
   3   7   4      156.84      139.65      8.91 o
   4   7   4        0.00        5.05      3.53 o
   5   7   4       30.00       32.72      4.59 o
   6   7   4        6.78       -0.22      3.50 o
   7   7   4       13.94        6.56      9.13 o
  -8   8   4       26.79       23.07     10.98 o
  -7   8   4        7.71        4.60      5.32 o
  -6   8   4        1.26        4.71      4.98 o
  -5   8   4        1.68       -2.16      2.16 o
  -4   8   4      174.91      165.60      6.86 o
  -3   8   4       18.95       22.53      2.61 o
  -2   8   4      327.18      347.06     15.97 o
  -1   8   4      956.26      982.85     44.28 o
   0   8   4      110.62      117.10      5.98 o
   1   8   4        0.07       -1.95      1.95 o
   2   8   4      234.48      220.34     10.34 o
   3   8   4      653.62      635.02     32.29 o
   4   8   4       30.56       29.70      4.57 o
   5   8   4        0.02        0.74      3.45 o
   6   8   4       23.00       26.16      4.01 o
  -7   9   4       24.25       18.06      4.89 o
  -6   9   4        2.11        6.79      3.69 o
  -5   9   4        5.21        0.36      2.98 o
  -4   9   4       14.34       14.98      2.99 o
  -3   9   4        0.51        7.68      7.71 o
  -2   9   4        5.20        3.95      2.69 o
  -1   9   4       14.73        2.67      2.78 o
   0   9   4      754.43      700.19     31.77 o
   1   9   4       31.29       22.03      3.24 o
   2   9   4       89.03       91.93      5.22 o
   3   9   4      185.22      178.74      8.67 o
   4   9   4      111.61      109.22      8.06 o
   5   9   4        1.58       -0.59      4.85 o
   6   9   4        4.13       -1.63      5.09 o
  -7  10   4        0.34       -5.47      6.49 o
  -6  10   4      179.37      163.17      8.02 o
  -5  10   4        4.24        4.73      2.77 o
  -4  10   4       27.44       33.39      4.63 o
  -3  10   4      112.22      106.69      5.83 o
  -2  10   4      145.51      156.52      7.85 o
  -1  10   4       31.81       35.10      3.41 o
   0  10   4      187.28      188.51      8.47 o
   1  10   4     2537.86     2569.61    115.30 o
   2  10   4        4.36       -4.14      4.39 o
   3  10   4       36.31       30.52      3.50 o
   4  10   4      193.71      174.63     14.41 o
   5  10   4       61.47       90.69      7.50 o
   6  10   4        0.67        4.71      7.10 o
  -6  11   4        2.70       -0.16      3.78 o
  -5  11   4        1.02        1.76      3.05 o
  -4  11   4       17.40       13.51      3.45 o
  -3  11   4        1.29        3.12      2.68 o
  -2  11   4       80.39       95.40      5.64 o
  -1  11   4       88.08       81.67      5.06 o
   0  11   4        0.13       -2.76      2.76 o
   1  11   4       26.93       31.99      4.55 o
   2  11   4        5.88        0.62      3.13 o
   3  11   4      235.30      223.14     10.93 o
   4  11   4       30.38       33.66      5.39 o
   5  11   4       20.94       32.05     12.24 o
  -6  12   4        0.01       -5.17      5.90 o
  -5  12   4        6.30        6.67      3.28 o
  -4  12   4        0.85        5.38      3.80 o
  -3  12   4        9.66        9.56      4.05 o
  -2  12   4        0.38        9.29      4.49 o
  -1  12   4      129.06      113.47      6.44 o
   0  12   4       41.43       47.26      4.13 o
   1  12   4      188.70      194.27      9.85 o
   2  12   4        0.68        0.24      4.87 o
   3  12   4       93.31      100.03      6.32 o
   4  12   4        4.56       13.67      7.39 o
   5  12   4       26.02       45.76     11.49 o
  -5  13   4        0.09       -0.97      4.41 o
  -4  13   4       18.61       21.68      3.71 o
  -3  13   4       15.10       16.64      4.48 o
  -2  13   4       15.90       30.02      4.25 o
  -1  13   4       32.43       30.68      4.59 o
   0  13   4        6.29        2.69      4.04 o
   1  13   4       40.12       47.58     10.11 o
   2  13   4       12.84       12.62      4.07 o
   3  13   4      116.64      125.39      7.59 o
   4  13   4        0.44       -4.28      8.13 o
  -4  14   4       22.11       22.83      4.97 o
  -3  14   4       48.33       49.64      5.34 o
  -2  14   4        4.03        8.00      4.22 o
  -1  14   4       25.65       32.57      5.37 o
   0  14   4        6.39        5.68      4.95 o
   1  14   4        9.71       15.72      4.73 o
   2  14   4        0.00       -4.29      4.29 o
   3  14   4        0.25        7.05      8.64 o
  -3  15   4       12.26       10.32     13.02 o
  -2  15   4       16.92       25.56      5.01 o
  -1  15   4       25.22       22.41      6.80 o
   0  15   4       58.68       71.83      7.39 o
   1  15   4        7.57        6.28      9.81 o
   2  15   4       35.39       32.99      9.10 o
  -9   1   5        1.91        5.12      4.30 o
  -8   1   5        0.40       -3.22      3.22 o
  -7   1   5       67.38       69.67      3.88 o
  -6   1   5       36.64       38.99      3.75 o
  -5   1   5        1.14        0.38      2.33 o
  -4   1   5        0.82       -1.69      1.77 o
  -3   1   5       50.77       65.39      3.74 o
  -2   1   5      527.09      565.26     40.32 o
  -1   1   5     1621.67     1749.17     78.36 o
   0   1   5      461.39      494.80     22.28 o
   1   1   5       39.69       42.80      2.61 o
   2   1   5      117.74      109.60      5.13 o
   3   1   5        4.28        8.08      2.59 o
   4   1   5        4.21        2.27      2.91 o
   5   1   5       64.10       70.75      5.78 o
   6   1   5      147.31      153.38      9.75 o
   7   1   5       42.03       43.12      8.17 o
  -9   2   5        0.00        9.25      6.02 o
  -8   2   5        6.76       -0.43      3.17 o
  -7   2   5        0.43        0.35      3.85 o
  -6   2   5      247.85      262.95     11.37 o
  -5   2   5       44.00       54.93      3.14 o
  -4   2   5       71.16       73.16      4.20 o
  -3   2   5       28.81       36.51      2.19 o
  -2   2   5      593.09      611.55     25.12 o
  -1   2   5     4765.88     4691.00    191.59 o
   0   2   5       29.33       36.59      2.40 o
   1   2   5      131.56      149.69      7.95 o
   2   2   5       28.31       38.45      2.61 o
   3   2   5       54.42       56.29      3.03 o
   4   2   5      222.14      210.80     11.05 o
   5   2   5       40.81       49.73      4.29 o
   6   2   5      457.43      482.14     24.97 o
   7   2   5       69.81       60.76      5.74 o
  -9   3   5        8.89       15.18      5.35 o
  -8   3   5        0.33        3.25      3.91 o
  -7   3   5        0.02       -1.66      2.96 o
  -6   3   5      339.23      336.37     14.30 o
  -5   3   5       41.20       45.27      2.82 o
  -4   3   5      149.31      142.71      6.29 o
  -3   3   5       60.72       57.95      2.44 o
  -2   3   5      180.14      186.45      8.59 o
  -1   3   5        5.83        9.43      1.24 o
   0   3   5     1081.32     1121.23     50.30 o
   1   3   5     6064.72     6439.18    322.18 o
   2   3   5       84.60      105.29      5.71 o
   3   3   5       16.18       21.68      1.63 o
   4   3   5        0.90        1.63      2.57 o
   5   3   5       45.04       42.50      3.32 o
   6   3   5        0.11       -1.23      4.19 o
   7   3   5       31.51       23.04      5.10 o
  -9   4   5        0.04        0.70      7.20 o
  -8   4   5      128.11      103.12      7.07 o
  -7   4   5        0.49       -0.02      4.05 o
  -6   4   5      330.75      324.76     13.88 o
  -5   4   5      171.43      165.63      8.04 o
  -4   4   5       14.31       20.94      1.83 o
  -3   4   5      434.71      429.04     16.43 o
  -2   4   5      191.15      173.11      7.34 o
  -1   4   5     1812.67     1869.29     76.46 o
   0   4   5      315.48      328.45     16.72 o
   1   4   5      763.52      770.00     38.81 o
   2   4   5       61.11       67.91      3.59 o
   3   4   5       88.44       87.55      4.58 o
   4   4   5        8.85       13.18      2.59 o
   5   4   5        1.13        1.43      2.22 o
   6   4   5       39.88       35.97      3.25 o
   7   4   5       12.08       17.64      7.26 o
  -8   5   5       71.25       68.44      6.85 o
  -7   5   5       22.23       24.79      3.68 o
  -6   5   5       28.74       25.64      2.99 o
  -5   5   5        8.70        5.42      2.22 o
  -4   5   5       46.31       37.60      2.12 o
  -3   5   5        1.82        6.60      1.85 o
  -2   5   5      186.97      202.54      7.91 o
  -1   5   5      243.42      266.15     12.18 o
   0   5   5      179.47      194.64     10.11 o
   1   5   5      389.32      416.85     21.22 o
   2   5   5      312.14      300.55     13.80 o
   3   5   5      595.20      653.12     38.18 o
   4   5   5       43.46       32.58      2.76 o
   5   5   5        0.99       -1.27      2.33 o
   6   5   5      138.54      141.10      6.88 o
   7   5   5       25.89       17.65      8.87 o
  -8   6   5        1.27      -10.32     10.78 o
  -7   6   5        2.29        2.32      4.07 o
  -6   6   5        0.19       -2.34      3.10 o
  -5   6   5        8.97        7.26      2.15 o
  -4   6   5       66.87       76.19      3.32 o
  -3   6   5       25.24       20.12      3.00 o
  -2   6   5       40.39       44.49      2.26 o
  -1   6   5       20.80       19.44      2.93 o
   0   6   5      273.20      273.36     12.62 o
   1   6   5      339.27      349.84     16.02 o
   2   6   5        1.02        1.17      2.61 o
   3   6   5      393.63      413.77     24.53 o
   4   6   5      178.69      174.25     11.15 o
   5   6   5        1.20        3.91      3.43 o
   6   6   5        7.69       10.33      3.19 o
   7   6   5        7.31       12.55      8.92 o
  -8   7   5        0.21       -0.06      5.92 o
  -7   7   5        0.42       -0.09      3.92 o
  -6   7   5        0.23        0.33      3.33 o
  -5   7   5        0.01        2.90      2.18 o
  -4   7   5       38.71       41.56      2.55 o
  -3   7   5      129.14      134.41      5.56 o
  -2   7   5       30.14       38.03      4.49 o
  -1   7   5      128.01      123.00      6.10 o
   0   7   5       49.65       40.87      3.27 o
   1   7   5      140.16      138.30      6.74 o
   2   7   5      156.35      166.43      7.31 o
   3   7   5       22.91       22.71      3.55 o
   4   7   5        0.83       -1.38      3.69 o
   5   7   5        0.69        5.18      2.86 o
   6   7   5        6.43        8.05      3.72 o
  -8   8   5       25.65       19.53      9.98 o
  -7   8   5       17.39       22.38      4.86 o
  -6   8   5        0.35        6.72      3.21 o
  -5   8   5       16.14       15.28      3.91 o
  -4   8   5       16.05       18.49      3.03 o
  -3   8   5        0.80        2.08      2.39 o
  -2   8   5      217.71      203.03     10.79 o
  -1   8   5      531.29      556.49     25.28 o
   0   8   5      488.84      488.22     22.26 o
   1   8   5      118.69      107.28      5.13 o
   2   8   5       31.79       29.53      7.74 o
   3   8   5      200.02      202.66     12.87 o
   4   8   5        0.38        1.01      5.88 o
   5   8   5       13.47       10.13      5.45 o
   6   8   5       21.85       17.90      5.29 o
  -7   9   5        0.00        5.09      4.29 o
  -6   9   5      142.93      124.96      7.09 o
  -5   9   5       53.64       54.00      3.38 o
  -4   9   5        0.31        0.67      2.59 o
  -3   9   5       62.82       61.56      4.97 o
  -2   9   5       27.29       25.79      3.17 o
  -1   9   5      263.78      278.33     13.04 o
   0   9   5      157.96      146.63      7.46 o
   1   9   5     2506.51     2453.47    100.50 o
   2   9   5      401.56      383.81     17.64 o
   3   9   5       14.14       20.79      5.06 o
   4   9   5       14.54       17.74      5.94 o
   5   9   5       10.04       19.24      4.56 o
   6   9   5        0.45        4.71      6.17 o
  -7  10   5        4.19        3.42      5.28 o
  -6  10   5        0.92       -2.06      3.72 o
  -5  10   5        0.01        0.60      3.67 o
  -4  10   5       11.37        8.33      2.59 o
  -3  10   5      133.52      123.66      6.56 o
  -2  10   5      270.51      270.46     14.30 o
  -1  10   5     1485.34     1462.28     65.82 o
   0  10   5        8.95        7.14      4.61 o
   1  10   5       25.38       11.38      3.26 o
   2  10   5      201.59      212.92     10.38 o
   3  10   5        8.79        7.29      2.27 o
   4  10   5       48.69       61.93      6.31 o
   5  10   5        6.00        8.28      4.65 o
  -6  11   5        6.64       -0.98      4.38 o
  -5  11   5       10.56       13.75      3.15 o
  -4  11   5       41.28       35.93      3.25 o
  -3  11   5      187.72      180.81      9.09 o
  -2  11   5        4.68       -2.54      3.41 o
  -1  11   5      262.50      278.40     13.19 o
   0  11   5       49.81       53.70      4.64 o
   1  11   5        0.41       -2.48      3.18 o
   2  11   5       27.22       26.43      5.23 o
   3  11   5      295.63      290.14     14.08 o
   4  11   5       31.06       36.76     27.49 o
   5  11   5        0.01        3.87     11.67 o
  -6  12   5       10.15        9.97      5.38 o
  -5  12   5        0.59        5.98      3.61 o
  -4  12   5        3.14        2.44      3.22 o
  -3  12   5       91.49       90.13      9.66 o
  -2  12   5        2.67        2.91      4.64 o
  -1  12   5        0.11        2.59      3.22 o
   0  12   5       45.91       53.73      4.09 o
   1  12   5      102.87      100.71      6.13 o
   2  12   5       24.00       28.54      6.13 o
   3  12   5       22.40       15.67      4.06 o
   4  12   5        0.12        7.68      8.35 o
  -5  13   5        1.05       -4.42      4.42 o
  -4  13   5        0.18        7.84      3.67 o
  -3  13   5        0.00        4.65      3.63 o
  -2  13   5       11.21       11.22      3.74 o
  -1  13   5        8.72        9.62      4.04 o
   0  13   5       36.53       40.82      4.48 o
   1  13   5        0.85       -3.31      3.98 o
   2  13   5       60.46       77.93      5.80 o
   3  13   5        1.27        3.21      5.05 o
  -4  14   5        6.72       10.61      4.72 o
  -3  14   5        8.63       14.78      4.32 o
  -2  14   5       39.60       37.45      6.53 o
  -1  14   5       26.94       33.62      5.66 o
   0  14   5        4.60       13.86      4.90 o
   1  14   5        5.35        7.16      5.55 o
   2  14   5       36.65       39.51      7.57 o
   3  14   5       11.14       30.22     15.63 o
  -3  15   5        8.24       16.10     12.02 o
  -2  15   5       10.16        9.06      7.25 o
  -1  15   5       22.06       32.37      6.49 o
   0  15   5        0.18       -2.44      5.80 o
   1  15   5        0.59       -3.09      6.38 o
  -9   0   6        1.18       12.06      6.12 o
  -8   0   6        7.53       -0.83      5.55 o
  -7   0   6       12.23        5.72      6.25 o
  -6   0   6       83.93       93.59      6.10 o
  -5   0   6      679.88      672.43     34.02 o
  -4   0   6       42.94       57.63      3.60 o
  -3   0   6      519.02      478.86     34.36 o
  -2   0   6      366.18      393.34     28.22 o
  -1   0   6       25.95       26.76      2.89 o
   0   0   6      233.58      237.77     14.01 o
   1   0   6      684.43      698.55     49.71 o
   2   0   6      187.42      189.53     13.80 o
   3   0   6       10.94        7.18      2.69 o
   4   0   6     1106.56     1149.24    115.30 o
   5   0   6      180.22      179.25     13.73 o
   6   0   6       21.59       20.20      4.70 o
   7   0   6       13.63       18.53     11.49 o
  -9   1   6        0.61       -2.76      4.83 o
  -8   1   6        0.34        0.00      2.93 o
  -7   1   6       39.86       39.55      3.66 o
  -6   1   6        2.67       -1.03      2.33 o
  -5   1   6        2.24        5.00      1.63 o
  -4   1   6      125.31      123.88      5.46 o
  -3   1   6     1040.51     1103.59     55.48 o
  -2   1   6        3.60        0.69      2.24 o
  -1   1   6     1467.64     1529.30     68.56 o
   0   1   6       68.93       61.56      3.57 o
   1   1   6       45.94       48.30      2.98 o
   2   1   6      165.78      174.10      8.00 o
   3   1   6       59.89       64.83      3.27 o
   4   1   6      507.36      545.95     31.89 o
   5   1   6       44.56       46.44      6.08 o
   6   1   6      169.87      166.58      9.90 o
   7   1   6       31.66       21.01     11.11 o
  -9   2   6        3.96        6.19      4.70 o
  -8   2   6       71.01       64.24      4.35 o
  -7   2   6       16.58       14.33      3.41 o
  -6   2   6      126.40      133.05      6.20 o
  -5   2   6        2.10        4.11      2.15 o
  -4   2   6       51.36       55.92      3.54 o
  -3   2   6        4.72        8.88      6.67 o
  -2   2   6       68.42       65.90      3.33 o
  -1   2   6     1136.85     1337.00     59.98 o
   0   2   6      355.10      407.39     20.62 o
   1   2   6       92.77      109.88      5.93 o
   2   2   6       54.48       60.65      3.67 o
   3   2   6       10.23       12.11      1.93 o
   4   2   6        2.74       12.62      4.78 o
   5   2   6       40.43       40.37      5.71 o
   6   2   6      316.81      305.37     16.36 o
   7   2   6       26.92       33.03     19.40 o
  -9   3   6        1.04        9.67      7.94 o
  -8   3   6      315.25      289.56     14.13 o
  -7   3   6       11.21       15.82      3.08 o
  -6   3   6      235.03      220.19      9.70 o
  -5   3   6        1.44        5.18      2.49 o
  -4   3   6       55.72       50.41      3.05 o
  -3   3   6      876.23      861.94     32.76 o
  -2   3   6      150.65      142.55      6.69 o
  -1   3   6       22.32       18.41      1.94 o
   0   3   6      419.87      382.95     17.35 o
   1   3   6        8.29        5.54      3.30 o
   2   3   6      185.19      178.81      9.38 o
   3   3   6      456.98      438.17     19.97 o
   4   3   6        5.51        1.89      2.60 o
   5   3   6       18.38       18.26      2.99 o
   6   3   6      146.86      153.33      9.27 o
   7   3   6       15.02       36.52      9.58 o
  -8   4   6      231.68      199.97     10.37 o
  -7   4   6        3.99       -0.15      3.10 o
  -6   4   6      151.11      157.59      7.35 o
  -5   4   6       33.40       28.54      2.58 o
  -4   4   6       13.36       10.49      1.58 o
  -3   4   6      160.71      165.72      6.56 o
  -2   4   6      658.21      664.49     29.94 o
  -1   4   6      713.57      730.72     30.01 o
   0   4   6       27.36       23.15      2.43 o
   1   4   6      415.71      469.67     21.24 o
   2   4   6       61.03       58.24      3.71 o
   3   4   6       21.34        9.09      4.75 o
   4   4   6        0.70        2.92      5.12 o
   5   4   6        7.49       15.00      3.13 o
   6   4   6      153.72      137.83      7.40 o
   7   4   6        4.14        8.67      6.12 o
  -8   5   6        2.53       -4.58      4.58 o
  -7   5   6       25.33       28.61      6.68 o
  -6   5   6        4.84        4.50      5.16 o
  -5   5   6       10.69       10.13      4.00 o
  -4   5   6       34.22       45.27      2.92 o
  -3   5   6      292.47      315.95     12.22 o
  -2   5   6      121.75      130.35      6.27 o
  -1   5   6       93.33       96.46      4.31 o
   0   5   6       89.63       95.89      5.44 o
   1   5   6      244.92      271.64     14.03 o
   2   5   6        1.89        4.47      2.04 o
   3   5   6       14.49       16.63      3.07 o
   4   5   6      112.05       92.53      5.67 o
   5   5   6        4.72        3.56      2.40 o
   6   5   6       73.44       71.28      5.34 o
   7   5   6        2.49      -13.25     13.25 o
  -8   6   6        0.12       -2.29      6.02 o
  -7   6   6       11.86        9.97      5.05 o
  -6   6   6       41.93       49.73      3.75 o
  -5   6   6      143.32      137.81      5.85 o
  -4   6   6        2.88        1.98      2.42 o
  -3   6   6       62.11       71.35      3.28 o
  -2   6   6      118.54      134.51      5.89 o
  -1   6   6        7.69       11.36      3.00 o
   0   6   6       38.12       40.70      2.74 o
   1   6   6      119.35      110.75      5.59 o
   2   6   6        8.14        1.62      2.38 o
   3   6   6        1.86        0.01      2.86 o
   4   6   6      389.63      343.60     15.88 o
   5   6   6       11.62        6.61      2.54 o
   6   6   6       13.42       14.50      4.07 o
  -8   7   6        0.25        9.86      7.81 o
  -7   7   6        2.25        4.39      6.88 o
  -6   7   6        1.12       -0.29      4.41 o
  -5   7   6        1.28        3.72      2.13 o
  -4   7   6      241.15      245.63      9.72 o
  -3   7   6     1037.05     1063.28     40.44 o
  -2   7   6       86.89       85.37      4.09 o
  -1   7   6        7.39        5.23      4.38 o
   0   7   6       79.53       85.21      4.12 o
   1   7   6      346.63      311.75     14.41 o
   2   7   6      227.95      232.97     10.94 o
   3   7   6       49.42       38.80      4.46 o
   4   7   6       62.65       63.56      6.47 o
   5   7   6        2.26        0.18      2.83 o
   6   7   6        0.52        4.46      4.41 o
  -7   8   6       11.17       14.22      3.90 o
  -6   8   6        0.09        2.83      3.43 o
  -5   8   6       37.45       38.46      2.89 o
  -4   8   6      112.09      110.66      5.33 o
  -3   8   6      275.30      273.58     11.71 o
  -2   8   6      186.29      180.32      8.72 o
  -1   8   6      570.36      556.32     25.31 o
   0   8   6      799.57      783.45     35.47 o
   1   8   6        0.07        0.69      1.93 o
   2   8   6       52.36       45.27      3.26 o
   3   8   6        6.65       13.50      6.23 o
   4   8   6        0.27       -4.32      4.32 o
   5   8   6       51.43       52.89      4.26 o
   6   8   6        5.41        1.67      8.19 o
  -7   9   6        1.09       -0.21      4.39 o
  -6   9   6       20.49       19.51      3.70 o
  -5   9   6       64.00       78.24      4.18 o
  -4   9   6        1.28        6.51      2.50 o
  -3   9   6      233.98      228.29      9.97 o
  -2   9   6      305.89      288.11     15.10 o
  -1   9   6     1002.70     1008.21     45.53 o
   0   9   6        0.06       -3.52      3.89 o
   1   9   6      244.12      257.17     11.06 o
   2   9   6      492.20      489.05     20.40 o
   3   9   6       47.96       50.61     13.69 o
   4   9   6       84.27       79.95      6.75 o
   5   9   6       10.17        2.46      4.36 o
  -7  10   6        1.21        3.73      5.00 o
  -6  10   6        1.63        2.18      5.59 o
  -5  10   6        4.49        6.60      3.23 o
  -4  10   6        3.01       11.90      3.09 o
  -3  10   6        2.94       -0.46      3.47 o
  -2  10   6       32.16       34.27      3.70 o
  -1  10   6      799.86      815.94     37.02 o
   0  10   6        6.92        9.27      4.20 o
   1  10   6      596.18      586.37     24.47 o
   2  10   6        7.55        8.69      4.47 o
   3  10   6        0.11       -2.61      7.53 o
   4  10   6       14.56       19.75      7.65 o
   5  10   6        1.55        1.34      5.56 o
  -6  11   6       12.17        9.77      5.01 o
  -5  11   6       10.69       12.71      3.42 o
  -4  11   6       86.28       84.73      4.69 o
  -3  11   6      159.94      167.11      8.58 o
  -2  11   6       42.34       42.01      4.46 o
  -1  11   6     1137.55     1125.87     50.89 o
   0  11   6       74.72       75.40      4.67 o
   1  11   6      118.64      116.27      6.00 o
   2  11   6        3.87        3.87      3.68 o
   3  11   6       24.30       29.43      5.08 o
   4  11   6        5.14       -8.61      8.61 o
  -6  12   6        3.93        3.36      4.65 o
  -5  12   6        0.45       -0.06      3.75 o
  -4  12   6        3.51        3.81      3.58 o
  -3  12   6      397.77      393.22     18.50 o
  -2  12   6        0.76        1.67      4.13 o
  -1  12   6       15.26       14.28      3.76 o
   0  12   6      101.33      114.70      6.16 o
   1  12   6        3.30        0.57      3.67 o
   2  12   6       11.38       15.00      4.09 o
   3  12   6        3.76       -1.38      6.04 o
   4  12   6        3.90      -11.13     14.68 o
  -5  13   6       66.26       81.67      6.03 o
  -4  13   6       12.81       13.59      5.21 o
  -3  13   6       16.44       24.13      5.22 o
  -2  13   6       14.09        9.58      4.36 o
  -1  13   6       18.30       20.98      4.69 o
   0  13   6        7.54        7.36      4.34 o
   1  13   6       45.53       47.63      8.30 o
   2  13   6        0.82        5.23      4.49 o
   3  13   6        7.43        8.91     11.17 o
  -4  14   6       25.26       31.16      5.51 o
  -3  14   6       30.96       54.43      5.77 o
  -2  14   6       14.10       12.43      5.68 o
  -1  14   6        1.39        1.60      5.31 o
   0  14   6       73.06       95.28      6.97 o
   1  14   6       38.51       46.44      6.86 o
   2  14   6        2.61        5.01      5.85 o
  -2  15   6        1.40       -6.36      6.36 o
  -1  15   6       28.12       39.64      7.21 o
   0  15   6       91.81       96.49      8.01 o
  -9   1   7        6.42       11.59      4.42 o
  -8   1   7        3.83        6.52      2.94 o
  -7   1   7       33.09       29.64      2.68 o
  -6   1   7        2.40        0.75      1.69 o
  -5   1   7       11.75        9.13      1.80 o
  -4   1   7       32.00       30.53      4.03 o
  -3   1   7      820.18      905.08     45.61 o
  -2   1   7       10.87       17.48      4.16 o
  -1   1   7        2.04       -0.14      2.44 o
   0   1   7      213.00      243.66     11.15 o
   1   1   7       23.87       13.64      2.18 o
   2   1   7        3.45        0.25      3.68 o
   3   1   7      170.31      164.22      8.56 o
   4   1   7      804.02      810.23     47.16 o
   5   1   7      333.10      326.19     17.14 o
   6   1   7        3.06       -1.85      3.41 o
   7   1   7       11.31        0.90     15.73 o
  -9   2   7        0.19       10.05      8.41 o
  -8   2   7       15.60       11.52      3.11 o
  -7   2   7        8.19        7.90      2.42 o
  -6   2   7       18.51       22.89      3.07 o
  -5   2   7      134.41      137.09      5.73 o
  -4   2   7       50.48       62.06      3.56 o
  -3   2   7        3.03        2.83      6.09 o
  -2   2   7       46.12       45.62      2.68 o
  -1   2   7      616.31      697.10     31.40 o
   0   2   7      575.98      572.40     28.91 o
   1   2   7      905.31      940.18     47.30 o
   2   2   7        1.32        1.00      1.89 o
   3   2   7      210.72      207.19      9.64 o
   4   2   7      246.55      254.93     13.39 o
   5   2   7       29.65       36.30      6.15 o
   6   2   7       30.20       18.97      5.42 o
   7   2   7       30.13       24.02     15.41 o
  -8   3   7        0.79        4.60      3.52 o
  -7   3   7       13.18       12.59      3.81 o
  -6   3   7       25.59       23.69      3.82 o
  -5   3   7      102.25      110.38      5.36 o
  -4   3   7       11.91        9.73      2.59 o
  -3   3   7      276.02      294.30     13.53 o
  -2   3   7       47.05       40.85      4.30 o
  -1   3   7     1342.37     1499.77     61.41 o
   0   3   7      311.90      303.07     15.50 o
   1   3   7      269.61      255.65     13.17 o
   2   3   7       64.82       58.94      4.95 o
   3   3   7       14.35       13.55      2.09 o
   4   3   7      109.84      116.92      6.79 o
   5   3   7       16.16       14.26      3.33 o
   6   3   7      130.51      142.57      9.18 o
  -8   4   7      118.20      105.33      6.63 o
  -7   4   7        6.96        2.66      4.66 o
  -6   4   7        0.52       -0.53      3.16 o
  -5   4   7       77.43       71.33      3.70 o
  -4   4   7       20.63       20.98      2.13 o
  -3   4   7      222.12      220.27     10.24 o
  -2   4   7      416.24      387.13     17.60 o
  -1   4   7      746.78      836.11     34.35 o
   0   4   7      131.60      124.23      5.98 o
   1   4   7       71.62       53.82      3.59 o
   2   4   7       14.71       16.49      2.23 o
   3   4   7       22.52       21.86      3.67 o
   4   4   7       10.96       12.39      2.75 o
   5   4   7        4.97       10.25      3.33 o
   6   4   7        4.99        3.64      4.88 o
  -8   5   7        1.13        3.28      7.12 o
  -7   5   7        6.54       10.13      3.31 o
  -6   5   7        2.12       -1.66      2.69 o
  -5   5   7        0.01        1.00      2.72 o
  -4   5   7       24.28       28.67      2.04 o
  -3   5   7      920.16      928.66     38.15 o
  -2   5   7      101.81      102.39      5.16 o
  -1   5   7      279.18      278.30     11.67 o
   0   5   7        0.81        3.37      2.58 o
   1   5   7        0.63        4.37      1.46 o
   2   5   7        9.21        8.61      4.13 o
   3   5   7      129.32      135.06      7.78 o
   4   5   7       50.78       37.97      5.88 o
   5   5   7      187.26      184.07     10.52 o
   6   5   7       50.26       50.56      7.27 o
  -8   6   7        1.04        3.07      9.21 o
  -7   6   7        4.07        5.86      6.36 o
  -6   6   7        5.15        6.31      2.65 o
  -5   6   7      477.06      479.62     18.50 o
  -4   6   7       76.89       77.95      3.67 o
  -3   6   7       24.28       24.03      2.03 o
  -2   6   7      286.55      296.78     13.67 o
  -1   6   7        0.26        1.96      1.83 o
   0   6   7      122.12      109.26      5.00 o
   1   6   7       49.10       66.34      4.27 o
   2   6   7        4.22        5.63      2.00 o
   3   6   7        3.06        0.55      3.28 o
   4   6   7      227.09      211.82     11.51 o
   5   6   7        3.18        2.18      4.51 o
   6   6   7        6.47        6.86      5.65 o
  -8   7   7        4.03        0.57      7.26 o
  -7   7   7        0.03       -2.53      4.59 o
  -6   7   7       25.30       29.15      3.37 o
  -5   7   7       10.81       14.33      2.16 o
  -4   7   7       33.92       31.90      2.39 o
  -3   7   7      559.24      562.68     23.32 o
  -2   7   7      201.32      185.32      8.03 o
  -1   7   7       87.77       92.20      4.44 o
   0   7   7       25.03       34.67      3.02 o
   1   7   7       86.34       95.21      5.09 o
   2   7   7      121.72      105.08      5.56 o
   3   7   7       27.63       23.83      4.72 o
   4   7   7       86.79       79.56      5.65 o
   5   7   7       39.63       36.77      4.92 o
   6   7   7        2.56       -8.70      8.70 o
  -7   8   7       23.70       18.85      5.05 o
  -6   8   7        0.97        5.96      4.57 o
  -5   8   7        4.83        2.83      2.28 o
  -4   8   7       78.19       73.41      3.71 o
  -3   8   7      291.55      294.07     12.48 o
  -2   8   7       24.33       29.61      2.80 o
  -1   8   7      511.74      500.54     20.83 o
   0   8   7      255.81      238.53     10.25 o
   1   8   7       31.62       28.31      2.60 o
   2   8   7       98.91       94.00      5.16 o
   3   8   7       36.58       39.13      4.59 o
   4   8   7       42.77       44.44      5.63 o
   5   8   7       51.48       46.76      5.30 o
  -7   9   7        0.22       -2.38      4.89 o
  -6   9   7        7.61        7.86      3.61 o
  -5   9   7       13.88       13.72      2.77 o
  -4   9   7       35.59       38.11      3.32 o
  -3   9   7       13.81        4.65      3.21 o
  -2   9   7        9.90       10.54      4.07 o
  -1   9   7      433.99      431.42     19.88 o
   0   9   7       35.56       32.03      5.92 o
   1   9   7        4.15        5.92      3.32 o
   2   9   7        2.83        3.46      3.35 o
   3   9   7       35.78       39.77      8.85 o
   4   9   7        9.34        8.70      7.71 o
   5   9   7        2.96        8.52     10.90 o
  -7  10   7        9.97        8.38      6.03 o
  -6  10   7        1.26       -0.11      3.75 o
  -5  10   7       13.64       12.49      4.08 o
  -4  10   7       36.71       41.76      4.97 o
  -3  10   7      145.06      143.59      7.49 o
  -2  10   7        0.28        3.95      3.59 o
  -1  10   7      116.61      120.60      6.52 o
   0  10   7        0.27        3.41      4.40 o
   1  10   7       63.87       57.80      5.19 o
   2  10   7        0.06       -0.77      4.02 o
   3  10   7        0.09        0.88      5.33 o
   4  10   7        1.38        0.60      9.67 o
  -6  11   7        1.13        1.09      5.25 o
  -5  11   7        7.10        7.92      3.69 o
  -4  11   7       16.93       10.20      3.99 o
  -3  11   7      377.89      376.37     17.66 o
  -2  11   7       26.19       37.39      5.78 o
  -1  11   7        1.68       -3.45      3.45 o
   0  11   7       10.85        5.73      3.80 o
   1  11   7        1.74        6.20      3.22 o
   2  11   7        0.09       -3.87      3.87 o
   3  11   7        2.68       10.07      8.03 o
   4  11   7       28.28       50.28      8.64 o
  -5  12   7      109.20      108.38      7.35 o
  -4  12   7        1.02        4.85      4.45 o
  -3  12   7      108.84      114.29      6.84 o
  -2  12   7       28.65       34.70      4.78 o
  -1  12   7        5.27       13.08      4.69 o
   0  12   7       16.27       20.84      4.15 o
   1  12   7      107.66      110.28      6.64 o
   2  12   7        1.54        3.71      6.82 o
   3  12   7       11.94       20.72      8.35 o
  -4  13   7        0.68        0.82      5.66 o
  -3  13   7        4.56        3.69      4.79 o
  -2  13   7       22.52       33.43      5.42 o
  -1  13   7       23.10       26.76      7.49 o
   0  13   7       13.21       12.24      4.79 o
   1  13   7       22.34       19.10      8.15 o
   2  13   7       10.57       12.50      5.78 o
  -3  14   7        4.87        2.29      5.30 o
  -2  14   7       14.09       21.22      5.87 o
  -1  14   7       18.92       28.83      5.68 o
   0  14   7       14.49       11.19      6.07 o
   1  14   7        0.34        6.25     12.10 o
  -8   0   8        0.59        2.53      3.55 o
  -7   0   8       19.02       15.85      3.43 o
  -6   0   8       85.87       83.22      5.21 o
  -5   0   8      933.32     1033.38     60.23 o
  -4   0   8       32.60       38.13      4.93 o
  -3   0   8      693.70      660.25     47.29 o
  -2   0   8       57.67       68.58      6.03 o
  -1   0   8       51.26       57.50      4.95 o
   0   0   8      845.23      882.93     51.28 o
   1   0   8      232.35      213.41     15.70 o
   2   0   8     5350.54     5314.86    376.15 o
   3   0   8     1670.42     1674.73    118.80 o
   4   0   8      180.66      190.98     19.84 o
   5   0   8      128.50      131.93     10.86 o
   6   0   8       38.47       38.61     10.98 o
  -8   1   8        5.79       10.12      3.11 o
  -7   1   8       36.81       32.91      3.19 o
  -6   1   8        5.11        3.63      2.02 o
  -5   1   8       42.00       41.46      3.85 o
  -4   1   8        2.27       -0.23      3.47 o
  -3   1   8      591.00      637.15     32.28 o
  -2   1   8      416.63      444.14     22.59 o
  -1   1   8       57.26       56.08      3.08 o
   0   1   8      294.55      277.57     12.72 o
   1   1   8      276.50      263.80     15.72 o
   2   1   8      318.00      310.75     18.46 o
   3   1   8        0.04       -0.45      1.91 o
   4   1   8      646.10      612.22     61.97 o
   5   1   8       67.65       73.14      5.55 o
   6   1   8       36.08       28.95      6.74 o
  -8   2   8        6.35        7.49      4.83 o
  -7   2   8        5.71       12.46      2.76 o
  -6   2   8        8.00        4.65      1.66 o
  -5   2   8        1.53        3.09      2.70 o
  -4   2   8       10.91        4.16      2.89 o
  -3   2   8      123.33      136.09      8.74 o
  -2   2   8        1.77        4.69      4.72 o
  -1   2   8       15.35       10.29      1.73 o
   0   2   8      173.65      181.37      9.56 o
   1   2   8       90.86       85.67      4.93 o
   2   2   8       63.32       75.65      4.61 o
   3   2   8      114.18      104.07      6.00 o
   4   2   8      171.86      167.91     10.91 o
   5   2   8        1.09        4.42      3.87 o
   6   2   8       97.43       99.39      7.44 o
  -8   3   8       41.94       36.44      3.74 o
  -7   3   8        0.07        1.76      2.61 o
  -6   3   8        0.03       -1.70      1.70 o
  -5   3   8        8.39        5.89      2.21 o
  -4   3   8        2.17        5.85      4.23 o
  -3   3   8       20.56       21.35      5.91 o
  -2   3   8       53.03       52.85      3.51 o
  -1   3   8        3.67       10.64      2.08 o
   0   3   8        6.36       14.44      4.19 o
   1   3   8        2.30        5.28      2.29 o
   2   3   8        1.49        2.12      2.44 o
   3   3   8       47.40       45.68      4.21 o
   4   3   8      112.92      112.67      6.59 o
   5   3   8      102.50      108.33      8.41 o
   6   3   8        4.78        8.51      5.06 o
  -8   4   8        1.92       -1.03      4.07 o
  -7   4   8        4.25        0.81      3.46 o
  -6   4   8       10.10        4.14      2.72 o
  -5   4   8       28.81       28.97      2.58 o
  -4   4   8        6.84        9.26      3.11 o
  -3   4   8        1.12       -0.23      2.12 o
  -2   4   8        6.74        7.64      1.86 o
  -1   4   8       37.74       29.94      3.30 o
   0   4   8        1.55        2.96      2.89 o
   1   4   8       15.09       12.64      3.33 o
   2   4   8        6.16        4.32      2.18 o
   3   4   8      129.15      128.30      6.44 o
   4   4   8       13.27       15.06      5.07 o
   5   4   8        0.66        1.61      4.82 o
   6   4   8       78.85       67.24     11.66 o
  -8   5   8       18.14        4.12      5.25 o
  -7   5   8       43.45       35.64      3.33 o
  -6   5   8        0.43        0.83      2.81 o
  -5   5   8       23.21       26.65      3.27 o
  -4   5   8      236.92      242.18     10.32 o
  -3   5   8      234.34      250.96     11.63 o
  -2   5   8       42.50       37.62      2.24 o
  -1   5   8       40.50       45.44      3.05 o
   0   5   8        7.83        9.24      1.76 o
   1   5   8        7.19       17.24      7.43 o
   2   5   8        6.13        6.83      2.13 o
   3   5   8       94.26       97.87      6.23 o
   4   5   8      303.14      272.94     14.50 o
   5   5   8       21.66       22.11     10.55 o
   6   5   8       22.19       13.91      7.00 o
  -8   6   8        4.69        9.21      7.22 o
  -7   6   8       19.05       24.26      4.04 o
  -6   6   8       69.77       78.00      4.84 o
  -5   6   8       14.41       18.39      4.95 o
  -4   6   8       46.52       43.34      3.42 o
  -3   6   8       26.22       21.70      2.06 o
  -2   6   8       45.16       43.26      2.61 o
  -1   6   8       68.85       59.49      3.19 o
   0   6   8      131.32      137.10      7.53 o
   1   6   8        0.60        0.15      1.69 o
   2   6   8      680.68      585.75     26.62 o
   3   6   8      198.61      178.75      9.98 o
   4   6   8       29.29       29.45      4.00 o
   5   6   8       18.60       19.48      4.55 o
  -7   7   8        5.43        3.29      3.80 o
  -6   7   8       59.18       61.80      4.22 o
  -5   7   8      302.61      300.43     11.86 o
  -4   7   8      159.23      151.23      6.78 o
  -3   7   8      156.98      150.32      6.70 o
  -2   7   8      980.07      971.26     43.81 o
  -1   7   8       94.99       91.50      4.46 o
   0   7   8      432.36      395.46     16.59 o
   1   7   8        2.08        4.59      1.86 o
   2   7   8      215.20      199.94      8.71 o
   3   7   8       10.35        9.81      3.64 o
   4   7   8        3.29        8.31      6.29 o
   5   7   8      178.14      189.70     11.31 o
  -7   8   8        0.55        3.27      4.62 o
  -6   8   8        0.03        1.88      3.85 o
  -5   8   8       74.60       72.45      3.96 o
  -4   8   8        0.00       -3.05      3.05 o
  -3   8   8      411.87      411.84     17.26 o
  -2   8   8      101.04       96.15      4.74 o
  -1   8   8      221.17      222.02      9.61 o
   0   8   8      338.66      322.65     12.65 o
   1   8   8       23.34       24.66      3.40 o
   2   8   8       35.82       34.27      3.26 o
   3   8   8        8.98       12.06      4.15 o
   4   8   8       55.19       61.35      6.76 o
   5   8   8        1.31       10.08     18.93 o
  -7   9   8       29.66       35.38      5.99 o
  -6   9   8        0.00        5.62      3.72 o
  -5   9   8      107.10      107.05      5.34 o
  -4   9   8       12.26        3.27      2.89 o
  -3   9   8      150.99      155.59      7.88 o
  -2   9   8      104.95      107.21      5.88 o
  -1   9   8       48.61       49.51      3.35 o
   0   9   8       90.21       74.60      4.12 o
   1   9   8       21.98       21.38      2.64 o
   2   9   8       97.90      103.93      5.81 o
   3   9   8        3.81        8.72      4.37 o
   4   9   8       53.59       49.07      7.97 o
  -6  10   8        1.15        3.36      4.63 o
  -5  10   8        3.79        1.21      4.94 o
  -4  10   8       66.18       71.13      4.92 o
  -3  10   8      154.47      155.65      8.01 o
  -2  10   8        8.99        5.59      2.78 o
  -1  10   8      191.80      201.58      9.04 o
   0  10   8       14.19       11.16      4.22 o
   1  10   8       76.18       67.94      5.85 o
   2  10   8        0.00        6.14      3.94 o
   3  10   8       91.80      105.88      8.83 o
   4  10   8       15.90       10.66     21.72 o
  -6  11   8        8.77        3.13      4.57 o
  -5  11   8        9.48       10.11      4.14 o
  -4  11   8       39.72       46.33      4.75 o
  -3  11   8      348.91      346.98     16.50 o
  -2  11   8       20.87       20.63      3.64 o
  -1  11   8        6.76        6.52      3.18 o
   0  11   8        8.81       10.93      3.94 o
   1  11   8      117.41      121.59      6.48 o
   2  11   8       34.38       35.03      4.92 o
   3  11   8       23.10       28.26     16.39 o
  -5  12   8      163.78      166.58      9.21 o
  -4  12   8        0.33        5.02      4.31 o
  -3  12   8      120.10      116.25      7.04 o
  -2  12   8       86.25      105.48      6.67 o
  -1  12   8        0.38        4.54      4.06 o
   0  12   8        5.56       10.75      5.64 o
   1  12   8       22.93       20.13      7.69 o
   2  12   8       66.73       91.49      9.83 o
   3  12   8      114.97      142.66     21.91 o
  -4  13   8       23.07       32.60      5.48 o
  -3  13   8        2.74       -0.65      4.82 o
  -2  13   8       30.46       30.45      4.92 o
  -1  13   8       20.86       30.31      5.58 o
   0  13   8        5.44        6.37      4.21 o
   1  13   8        3.07       -2.78      4.94 o
   2  13   8        4.14        7.34      7.73 o
  -2  14   8       88.62      102.47      7.49 o
  -1  14   8       16.52       22.56      6.31 o
   0  14   8        0.01       -6.70      6.70 o
  -8   1   9       10.55        7.48      3.65 o
  -7   1   9       88.55       90.74      4.86 o
  -6   1   9        0.75       -1.39      3.49 o
  -5   1   9      176.98      178.69      8.89 o
  -4   1   9        3.63        5.80      4.21 o
  -3   1   9        7.35        4.13      2.57 o
  -2   1   9        2.07       -2.98      2.98 o
  -1   1   9      443.70      453.98     18.80 o
   0   1   9      537.11      539.82     27.39 o
   1   1   9      336.84      334.35     17.18 o
   2   1   9     1321.14     1338.10     77.66 o
   3   1   9      211.66      223.80     11.79 o
   4   1   9       38.59       38.72      3.47 o
   5   1   9        0.13       15.20      5.86 o
   6   1   9       14.15       29.81     15.30 o
  -8   2   9        0.53        1.17      2.88 o
  -7   2   9        1.08        0.07      3.27 o
  -6   2   9        0.00       -1.19      2.07 o
  -5   2   9       12.21       10.98      3.48 o
  -4   2   9        6.83        5.88      3.94 o
  -3   2   9      363.96      399.02     23.66 o
  -2   2   9      283.62      276.98     12.81 o
  -1   2   9      190.44      168.87      9.03 o
   0   2   9      458.10      456.66     23.24 o
   1   2   9      313.33      290.76     15.03 o
   2   2   9       18.36       15.88      2.72 o
   3   2   9       54.06       51.88      3.88 o
   4   2   9       45.91       44.65      4.78 o
   5   2   9       33.18       26.89      5.64 o
   6   2   9        5.47       -3.16     14.14 o
  -8   3   9        0.02       -3.24      3.67 o
  -7   3   9        0.74        1.71      1.91 o
  -6   3   9        0.14       -2.39      2.48 o
  -5   3   9       27.27       29.56      6.37 o
  -4   3   9        4.60        6.62      3.70 o
  -3   3   9        8.90       13.93      3.23 o
  -2   3   9        1.71        5.00      1.96 o
  -1   3   9        0.42        1.36      2.63 o
   0   3   9        6.31        6.35      2.22 o
   1   3   9       10.87        9.55      3.09 o
   2   3   9      110.83      119.88      6.75 o
   3   3   9        4.12        2.99      2.25 o
   4   3   9       23.58       32.18      4.10 o
   5   3   9        0.12        4.26      4.91 o
  -8   4   9        6.32       -7.19      7.19 o
  -7   4   9        6.09        4.92      2.22 o
  -6   4   9        0.05       -1.47      5.18 o
  -5   4   9       20.57       22.28      4.69 o
  -4   4   9       95.31       89.62     10.71 o
  -3   4   9      144.56      160.53     10.05 o
  -2   4   9       48.20       52.66      3.11 o
  -1   4   9        1.26        1.30      3.64 o
   0   4   9       34.43       32.39      2.99 o
   1   4   9       13.67       13.00      2.49 o
   2   4   9      120.40      138.14      7.72 o
   3   4   9       61.76       63.33      3.97 o
   4   4   9      126.02      145.40      8.30 o
   5   4   9        1.46        4.12      7.71 o
  -8   5   9       22.38       12.20      7.90 o
  -7   5   9      168.24      159.64      8.29 o
  -6   5   9       31.04       25.64      4.93 o
  -5   5   9       25.94       29.02      2.95 o
  -4   5   9       19.83       26.08      2.66 o
  -3   5   9       53.48       60.94      3.47 o
  -2   5   9       12.01       15.16      3.63 o
  -1   5   9      182.88      169.20      7.41 o
   0   5   9      335.45      295.70     13.68 o
   1   5   9        1.14       -1.07      5.80 o
   2   5   9        1.22        3.41      3.64 o
   3   5   9       96.57       93.89      5.30 o
   4   5   9       20.25       18.54      3.93 o
   5   5   9        7.38       12.29      4.35 o
  -8   6   9        4.37       -9.60     12.87 o
  -7   6   9       80.32       81.44      5.28 o
  -6   6   9       88.42       83.88      4.64 o
  -5   6   9      551.32      548.19     24.95 o
  -4   6   9      279.02      268.59     11.45 o
  -3   6   9        0.67       -0.63      2.10 o
  -2   6   9      118.52      112.55      5.21 o
  -1   6   9        0.23        3.21      3.06 o
   0   6   9       16.83       22.48      2.90 o
   1   6   9      249.87      241.10     12.78 o
   2   6   9       80.51       71.75      7.60 o
   3   6   9       53.60       51.43      4.84 o
   4   6   9        6.69        7.53      4.22 o
   5   6   9        4.44        7.58      9.36 o
  -7   7   9       78.38       72.24      5.33 o
  -6   7   9        2.60        0.34      3.71 o
  -5   7   9      251.71      256.59     11.08 o
  -4   7   9       10.19       12.70      3.29 o
  -3   7   9        4.72        5.03      2.53 o
  -2   7   9       63.58       62.19      3.48 o
  -1   7   9        0.70       -1.04      2.46 o
   0   7   9        0.61        6.48      1.98 o
   1   7   9       15.61        9.61      2.08 o
   2   7   9      657.94      582.53     26.58 o
   3   7   9       51.22       44.53      5.17 o
   4   7   9        5.41       -1.62      4.65 o
   5   7   9        1.05       -8.38      8.38 o
  -7   8   9        0.05       -0.86      4.81 o
  -6   8   9       33.67       33.24      3.61 o
  -5   8   9        4.05        4.62      3.85 o
  -4   8   9        0.17        1.02      2.18 o
  -3   8   9      388.42      396.38     16.65 o
  -2   8   9        1.24       -3.17      4.32 o
  -1   8   9        0.03        0.74      5.00 o
   0   8   9      720.83      688.41     31.28 o
   1   8   9        3.09       -0.13      2.16 o
   2   8   9       12.41       15.07      2.36 o
   3   8   9       50.86       61.95      5.74 o
   4   8   9       13.38       15.55      6.71 o
  -6   9   9        6.03        6.26      3.56 o
  -5   9   9       76.94       77.15      4.75 o
  -4   9   9       12.61       11.51      2.47 o
  -3   9   9        0.17       -1.25      3.46 o
  -2   9   9       30.08       31.48      3.58 o
  -1   9   9       16.30       13.38      3.26 o
   0   9   9        0.00       -1.77      2.10 o
   1   9   9        4.77        2.65      2.32 o
   2   9   9       49.40       42.73      3.21 o
   3   9   9        2.35        4.81      6.40 o
   4   9   9        3.45        8.59      6.91 o
  -6  10   9        5.03        1.29      5.05 o
  -5  10   9        0.00        6.34      3.95 o
  -4  10   9       47.73       54.42      4.63 o
  -3  10   9       19.34       17.14      3.63 o
  -2  10   9       30.30       35.93      4.79 o
  -1  10   9       30.48       35.39      3.85 o
   0  10   9        1.73       -2.15      3.68 o
   1  10   9       15.23       15.55      3.71 o
   2  10   9       25.21       31.26      3.46 o
   3  10   9        3.81        9.44      5.95 o
  -5  11   9        6.20       12.78      5.68 o
  -4  11   9       15.42       23.24      4.31 o
  -3  11   9       86.74       88.30      5.89 o
  -2  11   9        5.61        6.38      3.64 o
  -1  11   9      108.84      115.62      6.17 o
   0  11   9       22.87       21.47      3.82 o
   1  11   9       28.63       32.84      8.10 o
   2  11   9        0.05       -3.01      3.01 o
   3  11   9        7.27        7.76     10.93 o
  -4  12   9       25.25       28.72      5.12 o
  -3  12   9        0.76       -1.33      5.40 o
  -2  12   9        1.40        2.92      4.48 o
  -1  12   9        9.54       15.29      6.14 o
   0  12   9       46.59       60.84      5.54 o
   1  12   9        2.64        3.96      4.36 o
   2  12   9        6.82       22.89     13.85 o
  -3  13   9        6.49        8.19      6.20 o
  -2  13   9        0.95       -1.83      5.38 o
  -1  13   9        6.16        0.31      5.64 o
   0  13   9       19.17       23.79      5.19 o
  -8   0  10        0.21        3.91      6.69 o
  -7   0  10       42.53       35.27      7.76 o
  -6   0  10        0.75       -1.03      4.58 o
  -5   0  10       95.31       92.94      8.68 o
  -4   0  10      320.44      353.52     25.91 o
  -3   0  10      455.62      486.32     35.13 o
  -2   0  10      144.47      146.36     11.32 o
  -1   0  10      124.57      132.63      8.23 o
   0   0  10     1212.05     1207.28     85.78 o
   1   0  10      504.11      505.26     36.45 o
   2   0  10      615.69      615.13     44.12 o
   3   0  10       81.68       83.37      7.22 o
   4   0  10       13.51       15.43      7.35 o
   5   0  10        0.05        4.34      9.34 o
  -8   1  10        1.52       -0.06      4.74 o
  -7   1  10       70.40       75.33      5.55 o
  -6   1  10       21.10       14.98      3.43 o
  -5   1  10       61.60       61.64      4.85 o
  -4   1  10       23.42       18.97      3.15 o
  -3   1  10      125.72      136.62      7.70 o
  -2   1  10       59.42       57.81      3.92 o
  -1   1  10      148.83      144.50      6.90 o
   0   1  10     2170.46     2188.46     98.16 o
   1   1  10      158.17      162.49      8.85 o
   2   1  10      359.93      347.08     17.90 o
   3   1  10       62.59       58.50      4.23 o
   4   1  10       78.99       87.47      5.78 o
   5   1  10        4.43        6.60      4.41 o
  -8   2  10        1.16        6.23      5.76 o
  -7   2  10        0.15       -5.20      5.20 o
  -6   2  10        0.28        0.05      3.47 o
  -5   2  10       15.12       24.16      3.90 o
  -4   2  10        1.39        0.12      4.02 o
  -3   2  10       17.14       19.78      4.41 o
  -2   2  10      406.60      424.91     19.42 o
  -1   2  10       98.14      100.44      5.94 o
   0   2  10      262.55      247.52     12.98 o
   1   2  10       79.47       74.53      4.79 o
   2   2  10      148.14      138.49      7.73 o
   3   2  10        1.14       -4.09      4.09 o
   4   2  10       66.03       61.70      4.53 o
   5   2  10        0.30       -8.67      8.67 o
  -8   3  10        6.73        7.24      5.75 o
  -7   3  10        0.06        4.60      2.73 o
  -6   3  10       26.37       34.91      4.42 o
  -5   3  10        3.26       -0.76      3.27 o
  -4   3  10       46.99       38.39      5.89 o
  -3   3  10       16.02        8.39      7.88 o
  -2   3  10      192.93      197.93     10.58 o
  -1   3  10       60.14       56.27      5.60 o
   0   3  10      131.66      141.38      7.88 o
   1   3  10      540.48      504.44     25.74 o
   2   3  10       81.20       78.62      7.49 o
   3   3  10       11.59        9.70      3.94 o
   4   3  10      210.25      220.61     12.15 o
   5   3  10       19.80       21.86      8.44 o
  -8   4  10        2.23        3.47      6.88 o
  -7   4  10        0.39        2.81      3.18 o
  -6   4  10       24.83       28.47      7.35 o
  -5   4  10        0.61       -0.12      3.88 o
  -4   4  10        1.33       -2.33      2.33 o
  -3   4  10       19.19       19.23      3.05 o
  -2   4  10       48.01       42.67      2.98 o
  -1   4  10       30.61       34.47      2.68 o
   0   4  10        8.39        8.45      3.92 o
   1   4  10       64.84       63.59      4.56 o
   2   4  10      370.44      358.03     18.56 o
   3   4  10       40.20       37.31      2.91 o
   4   4  10       24.26       31.30      6.11 o
   5   4  10       27.99       34.65      7.18 o
  -7   5  10       34.08       43.04      5.61 o
  -6   5  10      110.83      112.18      7.48 o
  -5   5  10       19.25       22.07      5.39 o
  -4   5  10        5.02        0.99      4.60 o
  -3   5  10        9.46        7.35      2.66 o
  -2   5  10        5.53        1.71      1.89 o
  -1   5  10       17.36       14.82      2.62 o
   0   5  10       27.52       19.91      3.03 o
   1   5  10      126.28      110.88      6.58 o
   2   5  10        0.72        0.10      3.02 o
   3   5  10        7.54        6.69      3.48 o
   4   5  10        0.17        1.30      5.72 o
   5   5  10        3.71       -0.84      7.80 o
  -7   6  10       53.55       54.27     10.52 o
  -6   6  10        1.46        5.87      7.07 o
  -5   6  10        7.05        5.37      4.17 o
  -4   6  10      225.26      223.07     10.73 o
  -3   6  10       33.60       35.46      3.47 o
  -2   6  10       95.26       82.88      4.61 o
  -1   6  10       14.71       20.90      3.65 o
   0   6  10      248.61      218.13     11.75 o
   1   6  10       78.83       57.12      4.54 o
   2   6  10       22.73       11.38      3.11 o
   3   6  10       17.86       15.73      4.39 o
   4   6  10        0.17        3.48      4.22 o
  -7   7  10       36.74       33.19     17.34 o
  -6   7  10        0.34       -0.13      5.45 o
  -5   7  10      155.61      152.77      7.67 o
  -4   7  10       30.96       29.36      3.34 o
  -3   7  10        7.84       12.80      5.52 o
  -2   7  10       27.12       23.76      2.29 o
  -1   7  10       25.19       26.11      2.66 o
   0   7  10      198.78      168.36      7.65 o
   1   7  10       22.90       25.90      6.06 o
   2   7  10       29.95       33.66      3.56 o
   3   7  10        7.91       10.86      4.77 o
   4   7  10        5.28        7.33      4.90 o
  -6   8  10        0.24        4.63      3.57 o
  -5   8  10       50.06       49.78      3.68 o
  -4   8  10       40.36       40.00      5.88 o
  -3   8  10        1.75        1.91      2.97 o
  -2   8  10      163.72      151.07      7.72 o
  -1   8  10        8.45        7.45      2.73 o
   0   8  10       24.07       15.89      4.11 o
   1   8  10       49.09       42.01      3.95 o
   2   8  10       43.42       41.77      4.47 o
   3   8  10       48.14       64.94      6.22 o
   4   8  10       26.26       27.18      8.93 o
  -6   9  10        3.70        3.22      5.39 o
  -5   9  10        6.57        8.12      3.35 o
  -4   9  10        4.35        3.25      2.33 o
  -3   9  10       12.34       15.77      2.73 o
  -2   9  10      106.44      102.37      5.24 o
  -1   9  10        0.26       -2.98      2.98 o
   0   9  10        0.00       -3.32      3.32 o
   1   9  10        9.92        6.51      2.59 o
   2   9  10        6.92        9.67      5.14 o
   3   9  10       20.71       11.28      6.74 o
  -5  10  10       27.28       30.89      6.30 o
  -4  10  10       13.33        3.20      4.51 o
  -3  10  10        0.06       -1.32      3.32 o
  -2  10  10        2.69        6.99      4.39 o
  -1  10  10      219.56      225.98     10.16 o
   0  10  10       20.93       27.34      4.17 o
   1  10  10       35.28       28.42      2.93 o
   2  10  10        0.11       -2.84      2.84 o
  -5  11  10        0.42        3.82      6.56 o
  -4  11  10        3.31       10.49      5.18 o
  -3  11  10        6.27        2.03      4.25 o
  -2  11  10       22.10       26.45      4.36 o
  -1  11  10        8.99        2.71      5.58 o
   0  11  10       44.02       60.77      5.06 o
   1  11  10       76.34       88.64      6.91 o
   2  11  10        0.62        5.21      8.05 o
  -4  12  10       17.54       16.93      6.49 o
  -3  12  10        3.01       -0.90      5.70 o
  -2  12  10        2.39       -4.00      5.87 o
  -1  12  10        7.62        8.82      6.82 o
   0  12  10        6.86       14.32      4.91 o
   1  12  10       26.69       26.47      6.45 o
  -8   1  11        0.56        5.27      6.30 o
  -7   1  11        8.41       15.11      4.25 o
  -6   1  11       34.62       41.32      4.00 o
  -5   1  11        0.92        4.84      4.03 o
  -4   1  11       29.55       29.18      3.67 o
  -3   1  11        0.59       -2.62      3.25 o
  -2   1  11       35.17       41.18      4.58 o
  -1   1  11       46.13       43.96      2.90 o
   0   1  11      125.47      137.89      6.86 o
   1   1  11      288.24      301.98     15.77 o
   2   1  11        4.81        4.36      2.90 o
   3   1  11       59.33       56.05      4.37 o
   4   1  11       29.56       32.88      4.14 o
  -8   2  11       19.95       15.53      7.99 o
  -7   2  11       10.99        3.49      4.15 o
  -6   2  11        0.63        3.97      4.53 o
  -5   2  11        0.01       -1.92      3.97 o
  -4   2  11        4.60        3.60      3.39 o
  -3   2  11       34.39       28.29      5.24 o
  -2   2  11      609.80      602.01     27.32 o
  -1   2  11     1400.11     1399.56     62.94 o
   0   2  11      150.79      156.43      8.65 o
   1   2  11        0.16       -2.61      3.00 o
   2   2  11      163.84      178.33      9.76 o
   3   2  11        0.61       -1.37      3.06 o
   4   2  11        6.55       -0.79      4.22 o
  -7   3  11        0.12       -0.59      4.56 o
  -6   3  11        8.18       11.93      4.04 o
  -5   3  11       19.98       33.11      5.18 o
  -4   3  11      122.26      132.15      7.90 o
  -3   3  11       42.72       42.64     13.19 o
  -2   3  11      224.54      240.69     12.76 o
  -1   3  11        6.63        7.44      2.79 o
   0   3  11       40.68       48.63      4.01 o
   1   3  11       76.25       75.16      5.08 o
   2   3  11        5.82        5.42      4.62 o
   3   3  11       47.90       62.04      4.76 o
   4   3  11       77.14       90.94      6.89 o
  -7   4  11        1.50       10.30      4.76 o
  -6   4  11       44.49       39.88      5.22 o
  -5   4  11        3.42        0.18      4.25 o
  -4   4  11        1.75       -1.59      4.78 o
  -3   4  11       72.40       74.39      5.09 o
  -2   4  11      116.39       92.72      4.97 o
  -1   4  11      287.94      261.05     12.26 o
   0   4  11       74.11       72.23      4.97 o
   1   4  11       41.37       44.33      4.04 o
   2   4  11      263.40      263.14     14.02 o
   3   4  11        0.05       -1.09      5.54 o
   4   4  11        1.11       -1.64      5.72 o
  -7   5  11       25.27       28.82      6.78 o
  -6   5  11       79.11       93.07     10.71 o
  -5   5  11       13.02        2.56      4.60 o
  -4   5  11       74.78       85.53      6.31 o
  -3   5  11       13.40       10.88      2.37 o
  -2   5  11       45.00       40.77      3.43 o
  -1   5  11       57.86       41.78      3.22 o
   0   5  11       74.90       68.01      5.01 o
   1   5  11      210.04      190.30     10.40 o
   2   5  11        5.51        8.08      3.35 o
   3   5  11       15.27       18.63      3.30 o
   4   5  11       50.40       51.31     11.83 o
  -7   6  11      145.81      160.61     16.99 o
  -6   6  11       29.42       49.57     13.52 o
  -5   6  11        0.99       -2.41      5.97 o
  -4   6  11        8.60       11.13      3.58 o
  -3   6  11       25.28       27.20      5.97 o
  -2   6  11       85.78       78.29      4.48 o
  -1   6  11        1.30        2.62      2.65 o
   0   6  11      180.80      174.60      9.77 o
   1   6  11        6.52        3.71      3.32 o
   2   6  11       47.03       46.43      4.60 o
   3   6  11        7.02        5.67      4.18 o
   4   6  11       22.07       28.23      7.53 o
  -6   7  11        3.97       -0.80      5.07 o
  -5   7  11        3.86        6.40      3.37 o
  -4   7  11       42.62       37.68      3.68 o
  -3   7  11        6.29       16.81      3.54 o
  -2   7  11       50.44       54.69      5.63 o
  -1   7  11        0.09       -0.04      2.42 o
   0   7  11      362.66      322.27     15.17 o
   1   7  11        2.78       -1.78      4.25 o
   2   7  11        0.01        3.22      3.29 o
   3   7  11        0.01        3.99      7.40 o
  -6   8  11        5.04        5.99      6.04 o
  -5   8  11       12.07        8.03      2.88 o
  -4   8  11        0.31       -0.37      2.44 o
  -3   8  11        9.38       10.32      2.52 o
  -2   8  11      129.78      125.14      7.74 o
  -1   8  11      142.34      121.68      6.06 o
   0   8  11      102.69       84.39      4.71 o
   1   8  11       26.91       29.74      3.68 o
   2   8  11        0.21        1.98      5.81 o
   3   8  11        2.67       10.79      6.31 o
  -5   9  11       21.88       25.88      3.40 o
  -4   9  11       99.53      103.38      5.35 o
  -3   9  11       96.62      102.98      5.43 o
  -2   9  11      237.64      221.46     12.18 o
  -1   9  11        0.29       -3.06      3.06 o
   0   9  11        4.12        4.16      2.78 o
   1   9  11       64.14       61.89      4.53 o
   2   9  11        0.89        3.85      3.68 o
  -5  10  11        8.08        5.81      9.37 o
  -4  10  11       11.82       13.19      6.99 o
  -3  10  11       60.18       67.02      5.10 o
  -2  10  11       18.30       20.15      4.46 o
  -1  10  11       41.17       54.96      6.40 o
   0  10  11       11.76        7.48      3.12 o
   1  10  11        7.90       11.98      3.90 o
   2  10  11        0.94       -8.04      8.04 o
  -4  11  11        0.38        4.37      9.11 o
  -3  11  11       41.92       46.59      5.74 o
  -2  11  11       41.94       47.82      5.59 o
  -1  11  11        6.10       -5.22      5.22 o
   0  11  11        1.12       -4.48      4.48 o
   1  11  11       34.49       43.52     15.07 o
  -7   0  12       38.67       33.23      7.58 o
  -6   0  12        9.34       18.07      5.83 o
  -5   0  12       75.64       79.05      9.66 o
  -4   0  12        2.61        0.55      5.79 o
  -3   0  12       54.32       54.02      6.28 o
  -2   0  12      195.75      205.79     15.75 o
  -1   0  12      229.70      229.38     13.85 o
   0   0  12      565.81      562.34     40.46 o
   1   0  12      340.56      318.22     23.44 o
   2   0  12       28.03       39.02     15.88 o
   3   0  12        2.23        2.56      5.30 o
   4   0  12       21.38       33.94      6.49 o
  -7   1  12        1.00        8.40      4.65 o
  -6   1  12       18.39       23.65      4.56 o
  -5   1  12        7.97        8.73      4.51 o
  -4   1  12       39.31       43.18      4.84 o
  -3   1  12       81.27       82.63      5.61 o
  -2   1  12      523.72      537.04     27.45 o
  -1   1  12        2.38        0.21      2.78 o
   0   1  12       70.14       68.18      4.55 o
   1   1  12        1.46        0.36      4.92 o
   2   1  12        3.60       -0.05      3.58 o
   3   1  12       11.36        8.51      3.67 o
   4   1  12        8.61       13.22      6.79 o
  -7   2  12        5.01       12.79      6.96 o
  -6   2  12        1.48       -4.97      4.97 o
  -5   2  12        1.65       -4.14      4.52 o
  -4   2  12        0.90        1.15      5.20 o
  -3   2  12       15.89       20.57      4.32 o
  -2   2  12      964.62      966.13     48.72 o
  -1   2  12        2.40        2.11      2.77 o
   0   2  12      241.25      236.19     11.16 o
   1   2  12       17.72       22.73      4.65 o
   2   2  12        2.68        6.16      3.82 o
   3   2  12        0.01        3.92      3.92 o
   4   2  12      145.67      157.58     18.79 o
  -7   3  12        2.61       -2.69      7.75 o
  -6   3  12        2.06        2.91      8.40 o
  -5   3  12       51.20       55.45      6.67 o
  -4   3  12      650.76      684.51     40.52 o
  -3   3  12      330.35      334.41     20.40 o
  -2   3  12       15.76       12.34      2.81 o
  -1   3  12      201.27      194.73     10.57 o
   0   3  12        3.61        2.06      3.27 o
   1   3  12       27.73       25.15      3.90 o
   2   3  12       57.32       56.41      5.00 o
   3   3  12        0.08        1.70      4.14 o
   4   3  12        9.51       17.98      6.15 o
  -7   4  12        1.42       -1.56      6.82 o
  -6   4  12      107.36      120.08      8.23 o
  -5   4  12        1.03        2.86      4.96 o
  -4   4  12       63.16       66.87      8.66 o
  -3   4  12        1.51       16.79      9.81 o
  -2   4  12       37.96       32.76      3.61 o
  -1   4  12       70.63       64.31      4.17 o
   0   4  12       38.21       39.66      4.12 o
   1   4  12       13.53       19.19      4.00 o
   2   4  12       25.02       40.04      4.36 o
   3   4  12       46.46       64.78      5.37 o
  -7   5  12        0.58        1.71      8.08 o
  -6   5  12       58.24       60.25      5.66 o
  -5   5  12        0.96        3.77      6.51 o
  -4   5  12       39.45       49.35      7.78 o
  -3   5  12       33.17       28.29      4.48 o
  -2   5  12       92.65       78.87      5.05 o
  -1   5  12       54.99       46.82      3.66 o
   0   5  12       85.87       82.61      6.00 o
   1   5  12        2.43       -1.74      4.26 o
   2   5  12        4.93        5.93      3.96 o
   3   5  12        7.16        9.08      5.64 o
  -6   6  12       16.77       12.07      5.44 o
  -5   6  12        0.09       -5.12      6.14 o
  -4   6  12       57.85       59.02      4.89 o
  -3   6  12        0.33        1.03      3.24 o
  -2   6  12       17.87       17.41      4.35 o
  -1   6  12       19.17       23.27      3.97 o
   0   6  12        1.81        2.67      3.66 o
   1   6  12       12.01       14.41      6.75 o
   2   6  12       29.16       29.64      4.55 o
   3   6  12        0.89       -1.06      5.74 o
  -6   7  12        0.12        0.93      7.69 o
  -5   7  12        2.08        3.62      3.81 o
  -4   7  12        0.68        1.18      3.84 o
  -3   7  12       18.08       18.57      4.25 o
  -2   7  12       51.26       49.59      4.94 o
  -1   7  12       19.35       22.51      3.51 o
   0   7  12        0.90        2.88      5.26 o
   1   7  12        6.27        2.48      4.36 o
   2   7  12       19.71       27.12      5.75 o
  -5   8  12       10.58        7.55      4.26 o
  -4   8  12       17.84       20.94      3.98 o
  -3   8  12       14.55       12.98      3.91 o
  -2   8  12      100.37       94.05      5.94 o
  -1   8  12        1.93        2.67      4.45 o
   0   8  12       24.19       19.50      4.74 o
   1   8  12        6.91       13.26      4.48 o
   2   8  12       12.39       18.62     10.01 o
  -5   9  12        9.90       16.77      6.13 o
  -4   9  12       25.70       30.44      4.22 o
  -3   9  12       25.26       28.48      4.01 o
  -2   9  12        8.18       10.68      4.94 o
  -1   9  12        8.76        6.62      3.61 o
   0   9  12        0.09        5.36      4.13 o
   1   9  12       22.20       30.63      6.27 o
  -4  10  12      140.50      148.53     11.04 o
  -3  10  12       36.39       22.07      6.22 o
  -2  10  12       11.13       20.07      6.73 o
  -1  10  12        0.48       -4.28      4.28 o
   0  10  12        1.72       -5.42      5.42 o
  -7   1  13        5.16       -6.32      6.32 o
  -6   1  13        1.80        7.75      7.03 o
  -5   1  13       11.48        9.47      4.49 o
  -4   1  13        0.21       -1.37      4.11 o
  -3   1  13       51.50       57.33      5.09 o
  -2   1  13       24.96       28.24      3.66 o
  -1   1  13        0.09       -2.11      2.63 o
   0   1  13      115.99      119.60      7.06 o
   1   1  13        3.59       -2.14      4.59 o
   2   1  13        3.55        4.02      4.76 o
   3   1  13       12.17        7.97      5.88 o
  -7   2  13        6.43       17.40      8.68 o
  -6   2  13        0.26        5.30      4.86 o
  -5   2  13        0.03        2.26      5.07 o
  -4   2  13       85.84       81.60      6.46 o
  -3   2  13      150.34      157.36      9.13 o
  -2   2  13        0.15       -0.20      3.86 o
  -1   2  13       19.08       22.64      4.29 o
   0   2  13       31.23       35.97      4.26 o
   1   2  13       42.04       44.38      4.50 o
   2   2  13       61.26       74.34      6.02 o
   3   2  13        5.82       12.58      4.50 o
  -6   3  13        2.77       -0.54      6.07 o
  -5   3  13        1.41        6.65      5.80 o
  -4   3  13      124.80      118.99      9.48 o
  -3   3  13       19.90       21.86     13.48 o
  -2   3  13        3.31        1.49      4.65 o
  -1   3  13        0.03       -2.30      2.30 o
   0   3  13        0.08       -2.79      2.79 o
   1   3  13        4.81       12.68      4.12 o
   2   3  13       52.76       66.12      5.65 o
   3   3  13      109.76      130.24     12.40 o
  -6   4  13       28.43       18.26      5.57 o
  -5   4  13       42.26       51.32      8.71 o
  -4   4  13      222.86      206.67     13.80 o
  -3   4  13      165.56      150.79     13.42 o
  -2   4  13       32.43       31.93      3.97 o
  -1   4  13        4.12        0.97      3.03 o
   0   4  13       79.21       86.39      6.74 o
   1   4  13       28.30       38.76      4.99 o
   2   4  13       28.77       39.13      9.55 o
  -6   5  13       44.48       54.76      7.89 o
  -5   5  13       28.84       47.74     12.06 o
  -4   5  13        7.04        4.80      7.88 o
  -3   5  13       12.38        7.63      3.04 o
  -2   5  13       37.46       37.45      4.42 o
  -1   5  13        0.24        2.65      3.83 o
   0   5  13       40.62       43.39      4.90 o
   1   5  13       32.07       45.36      5.22 o
   2   5  13       41.19       37.81      7.83 o
  -6   6  13        8.51        1.35      8.38 o
  -5   6  13        1.47       -6.08      6.08 o
  -4   6  13       41.65       35.34      5.36 o
  -3   6  13       21.10       22.82      3.65 o
  -2   6  13      282.11      271.28     14.81 o
  -1   6  13        4.55        7.31      7.66 o
   0   6  13        0.12       -0.48      3.96 o
   1   6  13        2.07        1.01      6.03 o
   2   6  13        0.79        3.79      4.35 o
  -5   7  13        0.69        1.09      8.10 o
  -4   7  13        0.06       -2.48      4.42 o
  -3   7  13        2.96        4.85      8.01 o
  -2   7  13       18.60       16.91      5.03 o
  -1   7  13        8.51        9.75      4.49 o
   0   7  13        0.68        1.55      4.17 o
   1   7  13        1.18       11.85      6.64 o
  -4   8  13        0.94        0.30      4.09 o
  -3   8  13        6.31        9.79      5.62 o
  -2   8  13       14.10       19.67      5.55 o
  -1   8  13        4.72        7.59      4.13 o
   0   8  13        3.47        1.54      4.45 o
   1   8  13        0.15       -0.29      4.99 o
  -3   9  13       68.48       76.98      7.71 o
  -2   9  13        1.64        4.61      6.43 o
  -1   9  13        0.48       -3.73     10.17 o
   0   9  13        2.08       -1.95      6.08 o
  -6   0  14       15.14       13.26      9.46 o
  -5   0  14      194.57      206.68     16.97 o
  -4   0  14      119.29      121.99     11.78 o
  -3   0  14       95.39      112.62     14.11 o
  -2   0  14      106.45      105.35      9.50 o
  -1   0  14       13.78        9.54      4.40 o
   0   0  14       41.07       57.97     10.54 o
   1   0  14      168.29      184.46     14.93 o
   2   0  14       48.63       43.43      8.47 o
  -6   1  14        0.98        2.91      5.38 o
  -5   1  14       10.38       14.59      7.48 o
  -4   1  14       78.02       74.10      9.28 o
  -3   1  14       53.32       48.82      4.91 o
  -2   1  14      165.60      156.67     11.94 o
  -1   1  14      112.01      112.12      5.91 o
   0   1  14       29.65       36.55      7.29 o
   1   1  14       13.82       17.96      6.09 o
   2   1  14       54.26       60.14      6.31 o
  -6   2  14       54.06       73.78      7.33 o
  -5   2  14        8.64        8.73      6.30 o
  -4   2  14      187.67      182.16     10.72 o
  -3   2  14       16.96        6.40      5.02 o
  -2   2  14       36.32       42.89      5.40 o
  -1   2  14       12.26        8.72      2.36 o
   0   2  14        0.04       -4.09      4.09 o
   1   2  14       12.81       12.24      5.23 o
   2   2  14      104.79      108.09      9.08 o
  -6   3  14       74.75       62.57      9.91 o
  -5   3  14       76.49       77.37     16.11 o
  -4   3  14       58.28       44.94     10.74 o
  -3   3  14      126.00      118.74      9.04 o
  -2   3  14        2.16       -0.08      2.52 o
  -1   3  14        9.35       14.14      4.48 o
   0   3  14      106.68      118.86      8.15 o
   1   3  14        4.11        4.19      4.90 o
   2   3  14       22.10       13.77      5.63 o
  -5   4  14       63.63       78.00      8.22 o
  -4   4  14       36.24       39.12      9.95 o
  -3   4  14        0.60       -3.80      5.46 o
  -2   4  14       21.00       23.02      3.67 o
  -1   4  14        1.98       -0.32      3.61 o
   0   4  14       46.96       49.00      4.14 o
   1   4  14        0.99        3.98      5.27 o
  -5   5  14       45.22       50.53      6.18 o
  -4   5  14       14.98       31.21      8.64 o
  -3   5  14        0.08       -7.63      7.63 o
  -2   5  14       20.76        8.16      3.57 o
  -1   5  14        7.03       13.87      3.51 o
   0   5  14        5.53       10.49      4.96 o
   1   5  14        0.27        7.55      5.56 o
  -5   6  14       38.94       22.80      9.55 o
  -4   6  14        7.97       -9.66     12.46 o
  -3   6  14       15.15       17.86      4.28 o
  -2   6  14       55.63       66.57      6.26 o
  -1   6  14        3.42       -5.24      5.24 o
   0   6  14       22.08       28.02      4.70 o
  -4   7  14       16.17       29.16     10.68 o
  -3   7  14        1.24        1.48      5.58 o
  -2   7  14       18.07       20.80      9.89 o
  -1   7  14       28.11       37.51      6.86 o
   0   7  14      135.69      136.16      9.23 o
  -2   8  14        0.17       -7.28     12.60 o
  -5   1  15        0.37       -6.51      6.51 o
  -4   1  15        6.61        0.97      5.73 o
  -3   1  15        5.58        9.24      7.99 o
  -2   1  15       25.63       18.16      6.10 o
  -1   1  15       58.96       64.70      4.59 o
   0   1  15        9.53       11.79      6.50 o
   1   1  15        7.84        3.80      7.60 o
  -5   2  15       50.63       62.23     13.09 o
  -4   2  15       25.36       29.66      7.70 o
  -3   2  15       23.88       12.31     17.81 o
  -2   2  15       12.84       26.69     10.44 o
  -1   2  15       11.95       14.99      2.60 o
   0   2  15        9.38       19.66      5.55 o
  -4   3  15        1.83        4.04      8.98 o
  -3   3  15        0.00       12.49      8.56 o
  -2   3  15       11.00        4.32      5.39 o
  -1   3  15       29.69       25.00      5.03 o
   0   3  15        7.01        2.46      6.29 o
  -4   4  15        0.02       -8.12      8.12 o
  -3   4  15        0.59       -4.79      8.08 o
  -2   4  15       37.22       47.04      7.96 o
  -1   4  15        0.80        3.98      4.21 o
   0   4  15       81.04       77.71      9.25 o
  -3   5  15        3.98        6.97      8.43 o
  -2   5  15        0.04       -3.88      8.49 o
  -1   5  15       23.22       30.23      7.46 o
  -3   0  16       56.99       53.36     16.05 o
  -3   1  16       13.85       11.48      6.24 o
  -2   1  16        7.78       15.97      8.18 o
 
